# Supplementary material for: Iron Oxidation in Escherichia coli Bacterioferritin Ferroxidase Centre, a Site Designed to React Rapidly with H2O2 but Slowly with O2
Source: Angew Chem Weinheim Bergstr Ger. 2021 Mar 5;133(15):8442–50. doi: 10.1002/ange.202015964 (PMC10962548; doi:10.1002/ange.202015964)
Supplement: Supplementary file 1 — Supplementary [file ANGE-133-8442-s002.pdb]

REMARK    File generated by Swiss-PdbViewer  4.00b0
REMARK    http://www.expasy.org/spdbv/
REMARK    File generated by Swiss-PdbViewer  4.00b0
REMARK    http://www.expasy.org/spdbv/
REMARK    File generated by Swiss-PdbViewer  4.00b0
REMARK    http://www.expasy.org/spdbv/
HEADER    METAL BINDING PROTEIN                   04-AUG-08   3E1M              
TITLE     CRYSTAL STRUCTURE OF E. COLI BACTERIOFERRITIN (BFR)                   
TITLE    2 OBTAINED AFTER SOAKING APO-BFR CRYSTALS FOR 2.5 MINUTES IN           
TITLE    3 FE2+ (2.5M FE(II)-BFR)                                               
COMPND    MOL_ID: 1;                                                            
COMPND   2 MOLECULE: BACTERIOFERRITIN;                                          
COMPND   3 CHAIN: A, B, C, D, E, F, G, H, I, J, K, L;                           
COMPND   4 SYNONYM: BFR, CYTOCHROME B-1, CYTOCHROME B-557;                      
COMPND   5 ENGINEERED: YES                                                      
SOURCE    MOL_ID: 1;                                                            
SOURCE   2 ORGANISM_SCIENTIFIC: ESCHERICHIA COLI;                               
SOURCE   3 ORGANISM_TAXID: 83333;                                               
SOURCE   4 STRAIN: K-12;                                                        
SOURCE   5 GENE: BFR;                                                           
SOURCE   6 EXPRESSION_SYSTEM: ESCHERICHIA COLI;                                 
SOURCE   7 EXPRESSION_SYSTEM_TAXID: 562;                                        
SOURCE   8 EXPRESSION_SYSTEM_STRAIN: BL21(DE3);                                 
SOURCE   9 EXPRESSION_SYSTEM_VECTOR_TYPE: PLASMID;                              
SOURCE  10 EXPRESSION_SYSTEM_VECTOR: PALN1                                      
KEYWDS    BACTERIOFERRITIN. RHOMBIC DODECAHEDRAL SUPERSTRUCTURE.,               
KEYWDS   2 HEME, IRON, IRON STORAGE, METAL-BINDING, METAL BINDING               
KEYWDS   3 PROTEIN                                                              
EXPDTA    X-RAY DIFFRACTION                                                     
AUTHOR    A.CROW,T.LAWSON,A.LEWIN,G.R.MOORE,N.LE BRUN                           
REVDAT   2   26-MAY-09 3E1M    1       JRNL                                     
REVDAT   1   05-MAY-09 3E1M    0                                                
REMARK   1                                                                      
REMARK   2                                                                      
REMARK   2 RESOLUTION.    2.70 ANGSTROMS.                                       
REMARK   3                                                                      
REMARK   3 REFINEMENT.                                                          
REMARK   3   PROGRAM     : REFMAC 5.2.0019                                      
REMARK   3   AUTHORS     : MURSHUDOV,VAGIN,DODSON                               
REMARK   3                                                                      
REMARK   3    REFINEMENT TARGET : MAXIMUM LIKELIHOOD                            
REMARK   3                                                                      
REMARK   3  DATA USED IN REFINEMENT.                                            
REMARK   3   RESOLUTION RANGE HIGH (ANGSTROMS) : 2.70                           
REMARK   3   RESOLUTION RANGE LOW  (ANGSTROMS) : 32.04                          
REMARK   3   DATA CUTOFF            (SIGMA(F)) : NULL                           
REMARK   3   COMPLETENESS FOR RANGE        (%) : 85.1                           
REMARK   3   NUMBER OF REFLECTIONS             : 69466                          
REMARK   3                                                                      
REMARK   3  FIT TO DATA USED IN REFINEMENT.                                     
REMARK   3   CROSS-VALIDATION METHOD          : THROUGHOUT                      
REMARK   3   FREE R VALUE TEST SET SELECTION  : RANDOM                          
REMARK   3   R VALUE     (WORKING + TEST SET) : 0.242                           
REMARK   3   R VALUE            (WORKING SET) : 0.241                           
REMARK   3   FREE R VALUE                     : 0.259                           
REMARK   3   FREE R VALUE TEST SET SIZE   (%) : 5.000                           
REMARK   3   FREE R VALUE TEST SET COUNT      : 3678                            
REMARK   3                                                                      
REMARK   3  FIT IN THE HIGHEST RESOLUTION BIN.                                  
REMARK   3   TOTAL NUMBER OF BINS USED           : 20                           
REMARK   3   BIN RESOLUTION RANGE HIGH       (A) : 2.70                         
REMARK   3   BIN RESOLUTION RANGE LOW        (A) : 2.77                         
REMARK   3   REFLECTION IN BIN     (WORKING SET) : 2531                         
REMARK   3   BIN COMPLETENESS (WORKING+TEST) (%) : 42.58                        
REMARK   3   BIN R VALUE           (WORKING SET) : 0.3560                       
REMARK   3   BIN FREE R VALUE SET COUNT          : 125                          
REMARK   3   BIN FREE R VALUE                    : 0.3730                       
REMARK   3                                                                      
REMARK   3  NUMBER OF NON-HYDROGEN ATOMS USED IN REFINEMENT.                    
REMARK   3   PROTEIN ATOMS            : 15804                                   
REMARK   3   NUCLEIC ACID ATOMS       : 0                                       
REMARK   3   HETEROGEN ATOMS          : 374                                     
REMARK   3   SOLVENT ATOMS            : 246                                     
REMARK   3                                                                      
REMARK   3  B VALUES.                                                           
REMARK   3   FROM WILSON PLOT           (A**2) : NULL                           
REMARK   3   MEAN B VALUE      (OVERALL, A**2) : 5.87                           
REMARK   3   OVERALL ANISOTROPIC B VALUE.                                       
REMARK   3    B11 (A**2) : -0.39000                                             
REMARK   3    B22 (A**2) : -0.39000                                             
REMARK   3    B33 (A**2) : 0.79000                                              
REMARK   3    B12 (A**2) : 0.00000                                              
REMARK   3    B13 (A**2) : 0.00000                                              
REMARK   3    B23 (A**2) : 0.00000                                              
REMARK   3                                                                      
REMARK   3  ESTIMATED OVERALL COORDINATE ERROR.                                 
REMARK   3   ESU BASED ON R VALUE                            (A): 1.456         
REMARK   3   ESU BASED ON FREE R VALUE                       (A): 0.365         
REMARK   3   ESU BASED ON MAXIMUM LIKELIHOOD                 (A): 0.224         
REMARK   3   ESU FOR B VALUES BASED ON MAXIMUM LIKELIHOOD (A**2): 10.945        
REMARK   3                                                                      
REMARK   3 CORRELATION COEFFICIENTS.                                            
REMARK   3   CORRELATION COEFFICIENT FO-FC      : 0.939                         
REMARK   3   CORRELATION COEFFICIENT FO-FC FREE : 0.928                         
REMARK   3                                                                      
REMARK   3  RMS DEVIATIONS FROM IDEAL VALUES        COUNT    RMS    WEIGHT      
REMARK   3   BOND LENGTHS REFINED ATOMS        (A): 16420 ; 0.017 ; 0.021       
REMARK   3   BOND LENGTHS OTHERS               (A):  NULL ;  NULL ;  NULL       
REMARK   3   BOND ANGLES REFINED ATOMS   (DEGREES): 22188 ; 1.760 ; 2.026       
REMARK   3   BOND ANGLES OTHERS          (DEGREES):  NULL ;  NULL ;  NULL       
REMARK   3   TORSION ANGLES, PERIOD 1    (DEGREES):  1932 ; 5.062 ; 5.000       
REMARK   3   TORSION ANGLES, PERIOD 2    (DEGREES):   900 ;36.842 ;25.067       
REMARK   3   TORSION ANGLES, PERIOD 3    (DEGREES):  3168 ;23.711 ;15.000       
REMARK   3   TORSION ANGLES, PERIOD 4    (DEGREES):   120 ;21.766 ;15.000       
REMARK   3   CHIRAL-CENTER RESTRAINTS       (A**3):  2316 ; 0.148 ; 0.200       
REMARK   3   GENERAL PLANES REFINED ATOMS      (A): 12468 ; 0.005 ; 0.020       
REMARK   3   GENERAL PLANES OTHERS             (A):  NULL ;  NULL ;  NULL       
REMARK   3   NON-BONDED CONTACTS REFINED ATOMS (A):  8346 ; 0.244 ; 0.200       
REMARK   3   NON-BONDED CONTACTS OTHERS        (A):  NULL ;  NULL ;  NULL       
REMARK   3   NON-BONDED TORSION REFINED ATOMS  (A): 11140 ; 0.323 ; 0.200       
REMARK   3   NON-BONDED TORSION OTHERS         (A):  NULL ;  NULL ;  NULL       
REMARK   3   H-BOND (X...Y) REFINED ATOMS      (A):   526 ; 0.160 ; 0.200       
REMARK   3   H-BOND (X...Y) OTHERS             (A):  NULL ;  NULL ;  NULL       
REMARK   3   POTENTIAL METAL-ION REFINED ATOMS (A):     8 ; 0.019 ; 0.200       
REMARK   3   POTENTIAL METAL-ION OTHERS        (A):  NULL ;  NULL ;  NULL       
REMARK   3   SYMMETRY VDW REFINED ATOMS        (A):   127 ; 0.276 ; 0.200       
REMARK   3   SYMMETRY VDW OTHERS               (A):  NULL ;  NULL ;  NULL       
REMARK   3   SYMMETRY H-BOND REFINED ATOMS     (A):    22 ; 0.126 ; 0.200       
REMARK   3   SYMMETRY H-BOND OTHERS            (A):  NULL ;  NULL ;  NULL       
REMARK   3   SYMMETRY METAL-ION REFINED ATOMS  (A):  NULL ;  NULL ;  NULL       
REMARK   3   SYMMETRY METAL-ION OTHERS         (A):  NULL ;  NULL ;  NULL       
REMARK   3                                                                      
REMARK   3  ISOTROPIC THERMAL FACTOR RESTRAINTS.     COUNT   RMS    WEIGHT      
REMARK   3   MAIN-CHAIN BOND REFINED ATOMS  (A**2):  9761 ; 0.684 ; 1.500       
REMARK   3   MAIN-CHAIN BOND OTHER ATOMS    (A**2):  NULL ;  NULL ;  NULL       
REMARK   3   MAIN-CHAIN ANGLE REFINED ATOMS (A**2): 15168 ; 1.028 ; 2.000       
REMARK   3   SIDE-CHAIN BOND REFINED ATOMS  (A**2):  7528 ; 1.827 ; 3.000       
REMARK   3   SIDE-CHAIN ANGLE REFINED ATOMS (A**2):  7008 ; 2.845 ; 4.500       
REMARK   3                                                                      
REMARK   3 ANISOTROPIC THERMAL FACTOR RESTRAINTS.    COUNT   RMS   WEIGHT       
REMARK   3   RIGID-BOND RESTRAINTS          (A**2):  NULL ;  NULL ;  NULL       
REMARK   3   SPHERICITY; FREE ATOMS         (A**2):  NULL ;  NULL ;  NULL       
REMARK   3   SPHERICITY; BONDED ATOMS       (A**2):  NULL ;  NULL ;  NULL       
REMARK   3                                                                      
REMARK   3  NCS RESTRAINTS STATISTICS                                           
REMARK   3   NUMBER OF DIFFERENT NCS GROUPS : 18                                
REMARK   3                                                                      
REMARK   3  NCS GROUP NUMBER               : 1                                  
REMARK   3     CHAIN NAMES                    : A B C D E F G H I J K L         
REMARK   3     NUMBER OF COMPONENTS NCS GROUP : 6                               
REMARK   3       COMPONENT C  SSSEQI  TO  C   SSSEQI   CODE                     
REMARK   3           1     A      1       A     102      1                      
REMARK   3           1     B      1       B     102      1                      
REMARK   3           1     C      1       C     102      1                      
REMARK   3           1     D      1       D     102      1                      
REMARK   3           1     E      1       E     102      1                      
REMARK   3           1     F      1       F     102      1                      
REMARK   3           1     G      1       G     102      1                      
REMARK   3           1     H      1       H     102      1                      
REMARK   3           1     I      1       I     102      1                      
REMARK   3           1     J      1       J     102      1                      
REMARK   3           1     K      1       K     102      1                      
REMARK   3           1     L      1       L     102      1                      
REMARK   3           2     A    104       A     156      1                      
REMARK   3           2     B    104       B     156      1                      
REMARK   3           2     C    104       C     156      1                      
REMARK   3           2     D    104       D     156      1                      
REMARK   3           2     E    104       E     156      1                      
REMARK   3           2     F    104       F     156      1                      
REMARK   3           2     G    104       G     156      1                      
REMARK   3           2     H    104       H     156      1                      
REMARK   3           2     I    104       I     156      1                      
REMARK   3           2     J    104       J     156      1                      
REMARK   3           2     K    104       K     156      1                      
REMARK   3           2     L    104       L     156      1                      
REMARK   3           3     A    157       A     158      4                      
REMARK   3           3     B    157       B     158      4                      
REMARK   3           3     C    157       C     158      4                      
REMARK   3           3     D    157       D     158      4                      
REMARK   3           3     E    157       E     158      4                      
REMARK   3           3     F    157       F     158      4                      
REMARK   3           3     G    157       G     158      4                      
REMARK   3           3     H    157       H     158      4                      
REMARK   3           3     I    157       I     158      4                      
REMARK   3           3     J    157       J     158      4                      
REMARK   3           3     K    157       K     158      4                      
REMARK   3           3     L    157       L     158      4                      
REMARK   3           4     A    300       A     301      1                      
REMARK   3           4     B    300       B     301      1                      
REMARK   3           4     C    300       C     301      1                      
REMARK   3           4     D    300       D     301      1                      
REMARK   3           4     E    300       E     301      1                      
REMARK   3           4     F    300       F     301      1                      
REMARK   3           4     G    300       G     301      1                      
REMARK   3           4     H    300       H     301      1                      
REMARK   3           4     I    300       I     301      1                      
REMARK   3           4     J    300       J     301      1                      
REMARK   3           4     K    300       K     301      1                      
REMARK   3           4     L    300       L     301      1                      
REMARK   3           5     A    250       A     250      1                      
REMARK   3           5     B    250       B     250      1                      
REMARK   3           5     C    250       C     250      1                      
REMARK   3           5     D    250       D     250      1                      
REMARK   3           5     E    250       E     250      1                      
REMARK   3           5     F    250       F     250      1                      
REMARK   3           5     G    250       G     250      1                      
REMARK   3           5     H    250       H     250      1                      
REMARK   3           5     I    250       I     250      1                      
REMARK   3           5     J    250       J     250      1                      
REMARK   3           5     K    250       K     250      1                      
REMARK   3           5     L    250       L     250      1                      
REMARK   3           6     A    400       A     400      1                      
REMARK   3           6     B    400       B     400      1                      
REMARK   3           6     C    400       C     400      1                      
REMARK   3           6     D    400       D     400      1                      
REMARK   3           6     E    400       E     400      1                      
REMARK   3           6     F    400       F     400      1                      
REMARK   3           6     G    400       G     400      1                      
REMARK   3           6     H    400       H     400      1                      
REMARK   3           6     I    400       I     400      1                      
REMARK   3           6     J    400       J     400      1                      
REMARK   3           6     K    400       K     400      1                      
REMARK   3           6     L    400       L     400      1                      
REMARK   3                   GROUP CHAIN        COUNT   RMS     WEIGHT          
REMARK   3   TIGHT POSITIONAL   1    A    (A):   1304 ;  0.01 ;  0.05           
REMARK   3   TIGHT POSITIONAL   1    B    (A):   1304 ;  0.01 ;  0.05           
REMARK   3   TIGHT POSITIONAL   1    C    (A):   1304 ;  0.01 ;  0.05           
REMARK   3   TIGHT POSITIONAL   1    D    (A):   1304 ;  0.01 ;  0.05           
REMARK   3   TIGHT POSITIONAL   1    E    (A):   1304 ;  0.01 ;  0.05           
REMARK   3   TIGHT POSITIONAL   1    F    (A):   1304 ;  0.01 ;  0.05           
REMARK   3   TIGHT POSITIONAL   1    G    (A):   1304 ;  0.01 ;  0.05           
REMARK   3   TIGHT POSITIONAL   1    H    (A):   1304 ;  0.01 ;  0.05           
REMARK   3   TIGHT POSITIONAL   1    I    (A):   1304 ;  0.01 ;  0.05           
REMARK   3   TIGHT POSITIONAL   1    J    (A):   1304 ;  0.01 ;  0.05           
REMARK   3   TIGHT POSITIONAL   1    K    (A):   1304 ;  0.01 ;  0.05           
REMARK   3   TIGHT POSITIONAL   1    L    (A):   1304 ;  0.01 ;  0.05           
REMARK   3   MEDIUM POSITIONAL  1    A    (A):     12 ;  0.02 ;  0.50           
REMARK   3   MEDIUM POSITIONAL  1    B    (A):     12 ;  0.03 ;  0.50           
REMARK   3   MEDIUM POSITIONAL  1    C    (A):     12 ;  0.03 ;  0.50           
REMARK   3   MEDIUM POSITIONAL  1    D    (A):     12 ;  0.02 ;  0.50           
REMARK   3   MEDIUM POSITIONAL  1    E    (A):     12 ;  0.03 ;  0.50           
REMARK   3   MEDIUM POSITIONAL  1    F    (A):     12 ;  0.03 ;  0.50           
REMARK   3   MEDIUM POSITIONAL  1    G    (A):     12 ;  0.03 ;  0.50           
REMARK   3   MEDIUM POSITIONAL  1    H    (A):     12 ;  0.02 ;  0.50           
REMARK   3   MEDIUM POSITIONAL  1    I    (A):     12 ;  0.03 ;  0.50           
REMARK   3   MEDIUM POSITIONAL  1    J    (A):     12 ;  0.03 ;  0.50           
REMARK   3   MEDIUM POSITIONAL  1    K    (A):     12 ;  0.02 ;  0.50           
REMARK   3   MEDIUM POSITIONAL  1    L    (A):     12 ;  0.03 ;  0.50           
REMARK   3   TIGHT THERMAL      1    A (A**2):   1304 ;  0.01 ;  0.50           
REMARK   3   TIGHT THERMAL      1    B (A**2):   1304 ;  0.01 ;  0.50           
REMARK   3   TIGHT THERMAL      1    C (A**2):   1304 ;  0.01 ;  0.50           
REMARK   3   TIGHT THERMAL      1    D (A**2):   1304 ;  0.01 ;  0.50           
REMARK   3   TIGHT THERMAL      1    E (A**2):   1304 ;  0.01 ;  0.50           
REMARK   3   TIGHT THERMAL      1    F (A**2):   1304 ;  0.01 ;  0.50           
REMARK   3   TIGHT THERMAL      1    G (A**2):   1304 ;  0.01 ;  0.50           
REMARK   3   TIGHT THERMAL      1    H (A**2):   1304 ;  0.01 ;  0.50           
REMARK   3   TIGHT THERMAL      1    I (A**2):   1304 ;  0.01 ;  0.50           
REMARK   3   TIGHT THERMAL      1    J (A**2):   1304 ;  0.01 ;  0.50           
REMARK   3   TIGHT THERMAL      1    K (A**2):   1304 ;  0.01 ;  0.50           
REMARK   3   TIGHT THERMAL      1    L (A**2):   1304 ;  0.01 ;  0.50           
REMARK   3   MEDIUM THERMAL     1    A (A**2):     12 ;  0.04 ;  2.00           
REMARK   3   MEDIUM THERMAL     1    B (A**2):     12 ;  0.03 ;  2.00           
REMARK   3   MEDIUM THERMAL     1    C (A**2):     12 ;  0.03 ;  2.00           
REMARK   3   MEDIUM THERMAL     1    D (A**2):     12 ;  0.03 ;  2.00           
REMARK   3   MEDIUM THERMAL     1    E (A**2):     12 ;  0.03 ;  2.00           
REMARK   3   MEDIUM THERMAL     1    F (A**2):     12 ;  0.03 ;  2.00           
REMARK   3   MEDIUM THERMAL     1    G (A**2):     12 ;  0.02 ;  2.00           
REMARK   3   MEDIUM THERMAL     1    H (A**2):     12 ;  0.05 ;  2.00           
REMARK   3   MEDIUM THERMAL     1    I (A**2):     12 ;  0.03 ;  2.00           
REMARK   3   MEDIUM THERMAL     1    J (A**2):     12 ;  0.03 ;  2.00           
REMARK   3   MEDIUM THERMAL     1    K (A**2):     12 ;  0.02 ;  2.00           
REMARK   3   MEDIUM THERMAL     1    L (A**2):     12 ;  0.03 ;  2.00           
REMARK   3                                                                      
REMARK   3  NCS GROUP NUMBER               : 2                                  
REMARK   3     CHAIN NAMES                    : B A C D E F G H I J K L         
REMARK   3     NUMBER OF COMPONENTS NCS GROUP : 6                               
REMARK   3       COMPONENT C  SSSEQI  TO  C   SSSEQI   CODE                     
REMARK   3           1     B      1       B     102      1                      
REMARK   3           1     A      1       A     102      1                      
REMARK   3           1     C      1       C     102      1                      
REMARK   3           1     D      1       D     102      1                      
REMARK   3           1     E      1       E     102      1                      
REMARK   3           1     F      1       F     102      1                      
REMARK   3           1     G      1       G     102      1                      
REMARK   3           1     H      1       H     102      1                      
REMARK   3           1     I      1       I     102      1                      
REMARK   3           1     J      1       J     102      1                      
REMARK   3           1     K      1       K     102      1                      
REMARK   3           1     L      1       L     102      1                      
REMARK   3           2     B    104       B     156      1                      
REMARK   3           2     A    104       A     156      1                      
REMARK   3           2     C    104       C     156      1                      
REMARK   3           2     D    104       D     156      1                      
REMARK   3           2     E    104       E     156      1                      
REMARK   3           2     F    104       F     156      1                      
REMARK   3           2     G    104       G     156      1                      
REMARK   3           2     H    104       H     156      1                      
REMARK   3           2     I    104       I     156      1                      
REMARK   3           2     J    104       J     156      1                      
REMARK   3           2     K    104       K     156      1                      
REMARK   3           2     L    104       L     156      1                      
REMARK   3           3     B    157       B     158      4                      
REMARK   3           3     A    157       A     158      4                      
REMARK   3           3     C    157       C     158      4                      
REMARK   3           3     D    157       D     158      4                      
REMARK   3           3     E    157       E     158      4                      
REMARK   3           3     F    157       F     158      4                      
REMARK   3           3     G    157       G     158      4                      
REMARK   3           3     H    157       H     158      4                      
REMARK   3           3     I    157       I     158      4                      
REMARK   3           3     J    157       J     158      4                      
REMARK   3           3     K    157       K     158      4                      
REMARK   3           3     L    157       L     158      4                      
REMARK   3           4     B    300       B     301      1                      
REMARK   3           4     A    300       A     301      1                      
REMARK   3           4     C    300       C     301      1                      
REMARK   3           4     D    300       D     301      1                      
REMARK   3           4     E    300       E     301      1                      
REMARK   3           4     F    300       F     301      1                      
REMARK   3           4     G    300       G     301      1                      
REMARK   3           4     H    300       H     301      1                      
REMARK   3           4     I    300       I     301      1                      
REMARK   3           4     J    300       J     301      1                      
REMARK   3           4     K    300       K     301      1                      
REMARK   3           4     L    300       L     301      1                      
REMARK   3           5     B    250       B     250      1                      
REMARK   3           5     A    250       A     250      1                      
REMARK   3           5     C    250       C     250      1                      
REMARK   3           5     D    250       D     250      1                      
REMARK   3           5     E    250       E     250      1                      
REMARK   3           5     F    250       F     250      1                      
REMARK   3           5     G    250       G     250      1                      
REMARK   3           5     H    250       H     250      1                      
REMARK   3           5     I    250       I     250      1                      
REMARK   3           5     J    250       J     250      1                      
REMARK   3           5     K    250       K     250      1                      
REMARK   3           5     L    250       L     250      1                      
REMARK   3           6     B    400       B     400      1                      
REMARK   3           6     A    400       A     400      1                      
REMARK   3           6     C    400       C     400      1                      
REMARK   3           6     D    400       D     400      1                      
REMARK   3           6     E    400       E     400      1                      
REMARK   3           6     F    400       F     400      1                      
REMARK   3           6     G    400       G     400      1                      
REMARK   3           6     H    400       H     400      1                      
REMARK   3           6     I    400       I     400      1                      
REMARK   3           6     J    400       J     400      1                      
REMARK   3           6     K    400       K     400      1                      
REMARK   3           6     L    400       L     400      1                      
REMARK   3                   GROUP CHAIN        COUNT   RMS     WEIGHT          
REMARK   3   TIGHT POSITIONAL   2    B    (A):   1304 ;  0.01 ;  0.05           
REMARK   3   TIGHT POSITIONAL   2    A    (A):   1304 ;  0.01 ;  0.05           
REMARK   3   TIGHT POSITIONAL   2    C    (A):   1304 ;  0.01 ;  0.05           
REMARK   3   TIGHT POSITIONAL   2    D    (A):   1304 ;  0.01 ;  0.05           
REMARK   3   TIGHT POSITIONAL   2    E    (A):   1304 ;  0.01 ;  0.05           
REMARK   3   TIGHT POSITIONAL   2    F    (A):   1304 ;  0.01 ;  0.05           
REMARK   3   TIGHT POSITIONAL   2    G    (A):   1304 ;  0.01 ;  0.05           
REMARK   3   TIGHT POSITIONAL   2    H    (A):   1304 ;  0.01 ;  0.05           
REMARK   3   TIGHT POSITIONAL   2    I    (A):   1304 ;  0.01 ;  0.05           
REMARK   3   TIGHT POSITIONAL   2    J    (A):   1304 ;  0.01 ;  0.05           
REMARK   3   TIGHT POSITIONAL   2    K    (A):   1304 ;  0.01 ;  0.05           
REMARK   3   TIGHT POSITIONAL   2    L    (A):   1304 ;  0.01 ;  0.05           
REMARK   3   MEDIUM POSITIONAL  2    B    (A):     12 ;  0.03 ;  0.50           
REMARK   3   MEDIUM POSITIONAL  2    A    (A):     12 ;  0.02 ;  0.50           
REMARK   3   MEDIUM POSITIONAL  2    C    (A):     12 ;  0.03 ;  0.50           
REMARK   3   MEDIUM POSITIONAL  2    D    (A):     12 ;  0.02 ;  0.50           
REMARK   3   MEDIUM POSITIONAL  2    E    (A):     12 ;  0.03 ;  0.50           
REMARK   3   MEDIUM POSITIONAL  2    F    (A):     12 ;  0.03 ;  0.50           
REMARK   3   MEDIUM POSITIONAL  2    G    (A):     12 ;  0.03 ;  0.50           
REMARK   3   MEDIUM POSITIONAL  2    H    (A):     12 ;  0.02 ;  0.50           
REMARK   3   MEDIUM POSITIONAL  2    I    (A):     12 ;  0.03 ;  0.50           
REMARK   3   MEDIUM POSITIONAL  2    J    (A):     12 ;  0.03 ;  0.50           
REMARK   3   MEDIUM POSITIONAL  2    K    (A):     12 ;  0.02 ;  0.50           
REMARK   3   MEDIUM POSITIONAL  2    L    (A):     12 ;  0.03 ;  0.50           
REMARK   3   TIGHT THERMAL      2    B (A**2):   1304 ;  0.01 ;  0.50           
REMARK   3   TIGHT THERMAL      2    A (A**2):   1304 ;  0.01 ;  0.50           
REMARK   3   TIGHT THERMAL      2    C (A**2):   1304 ;  0.01 ;  0.50           
REMARK   3   TIGHT THERMAL      2    D (A**2):   1304 ;  0.01 ;  0.50           
REMARK   3   TIGHT THERMAL      2    E (A**2):   1304 ;  0.01 ;  0.50           
REMARK   3   TIGHT THERMAL      2    F (A**2):   1304 ;  0.01 ;  0.50           
REMARK   3   TIGHT THERMAL      2    G (A**2):   1304 ;  0.01 ;  0.50           
REMARK   3   TIGHT THERMAL      2    H (A**2):   1304 ;  0.01 ;  0.50           
REMARK   3   TIGHT THERMAL      2    I (A**2):   1304 ;  0.01 ;  0.50           
REMARK   3   TIGHT THERMAL      2    J (A**2):   1304 ;  0.01 ;  0.50           
REMARK   3   TIGHT THERMAL      2    K (A**2):   1304 ;  0.01 ;  0.50           
REMARK   3   TIGHT THERMAL      2    L (A**2):   1304 ;  0.01 ;  0.50           
REMARK   3   MEDIUM THERMAL     2    B (A**2):     12 ;  0.03 ;  2.00           
REMARK   3   MEDIUM THERMAL     2    A (A**2):     12 ;  0.04 ;  2.00           
REMARK   3   MEDIUM THERMAL     2    C (A**2):     12 ;  0.03 ;  2.00           
REMARK   3   MEDIUM THERMAL     2    D (A**2):     12 ;  0.03 ;  2.00           
REMARK   3   MEDIUM THERMAL     2    E (A**2):     12 ;  0.03 ;  2.00           
REMARK   3   MEDIUM THERMAL     2    F (A**2):     12 ;  0.03 ;  2.00           
REMARK   3   MEDIUM THERMAL     2    G (A**2):     12 ;  0.02 ;  2.00           
REMARK   3   MEDIUM THERMAL     2    H (A**2):     12 ;  0.05 ;  2.00           
REMARK   3   MEDIUM THERMAL     2    I (A**2):     12 ;  0.03 ;  2.00           
REMARK   3   MEDIUM THERMAL     2    J (A**2):     12 ;  0.03 ;  2.00           
REMARK   3   MEDIUM THERMAL     2    K (A**2):     12 ;  0.02 ;  2.00           
REMARK   3   MEDIUM THERMAL     2    L (A**2):     12 ;  0.03 ;  2.00           
REMARK   3                                                                      
REMARK   3  NCS GROUP NUMBER               : 3                                  
REMARK   3     CHAIN NAMES                    : C A B D E F G H I J K L         
REMARK   3     NUMBER OF COMPONENTS NCS GROUP : 6                               
REMARK   3       COMPONENT C  SSSEQI  TO  C   SSSEQI   CODE                     
REMARK   3           1     C      1       C     102      1                      
REMARK   3           1     A      1       A     102      1                      
REMARK   3           1     B      1       B     102      1                      
REMARK   3           1     D      1       D     102      1                      
REMARK   3           1     E      1       E     102      1                      
REMARK   3           1     F      1       F     102      1                      
REMARK   3           1     G      1       G     102      1                      
REMARK   3           1     H      1       H     102      1                      
REMARK   3           1     I      1       I     102      1                      
REMARK   3           1     J      1       J     102      1                      
REMARK   3           1     K      1       K     102      1                      
REMARK   3           1     L      1       L     102      1                      
REMARK   3           2     C    104       C     156      1                      
REMARK   3           2     A    104       A     156      1                      
REMARK   3           2     B    104       B     156      1                      
REMARK   3           2     D    104       D     156      1                      
REMARK   3           2     E    104       E     156      1                      
REMARK   3           2     F    104       F     156      1                      
REMARK   3           2     G    104       G     156      1                      
REMARK   3           2     H    104       H     156      1                      
REMARK   3           2     I    104       I     156      1                      
REMARK   3           2     J    104       J     156      1                      
REMARK   3           2     K    104       K     156      1                      
REMARK   3           2     L    104       L     156      1                      
REMARK   3           3     C    157       C     158      4                      
REMARK   3           3     A    157       A     158      4                      
REMARK   3           3     B    157       B     158      4                      
REMARK   3           3     D    157       D     158      4                      
REMARK   3           3     E    157       E     158      4                      
REMARK   3           3     F    157       F     158      4                      
REMARK   3           3     G    157       G     158      4                      
REMARK   3           3     H    157       H     158      4                      
REMARK   3           3     I    157       I     158      4                      
REMARK   3           3     J    157       J     158      4                      
REMARK   3           3     K    157       K     158      4                      
REMARK   3           3     L    157       L     158      4                      
REMARK   3           4     C    300       C     301      1                      
REMARK   3           4     A    300       A     301      1                      
REMARK   3           4     B    300       B     301      1                      
REMARK   3           4     D    300       D     301      1                      
REMARK   3           4     E    300       E     301      1                      
REMARK   3           4     F    300       F     301      1                      
REMARK   3           4     G    300       G     301      1                      
REMARK   3           4     H    300       H     301      1                      
REMARK   3           4     I    300       I     301      1                      
REMARK   3           4     J    300       J     301      1                      
REMARK   3           4     K    300       K     301      1                      
REMARK   3           4     L    300       L     301      1                      
REMARK   3           5     C    250       C     250      1                      
REMARK   3           5     A    250       A     250      1                      
REMARK   3           5     B    250       B     250      1                      
REMARK   3           5     D    250       D     250      1                      
REMARK   3           5     E    250       E     250      1                      
REMARK   3           5     F    250       F     250      1                      
REMARK   3           5     G    250       G     250      1                      
REMARK   3           5     H    250       H     250      1                      
REMARK   3           5     I    250       I     250      1                      
REMARK   3           5     J    250       J     250      1                      
REMARK   3           5     K    250       K     250      1                      
REMARK   3           5     L    250       L     250      1                      
REMARK   3           6     C    400       C     400      1                      
REMARK   3           6     A    400       A     400      1                      
REMARK   3           6     B    400       B     400      1                      
REMARK   3           6     D    400       D     400      1                      
REMARK   3           6     E    400       E     400      1                      
REMARK   3           6     F    400       F     400      1                      
REMARK   3           6     G    400       G     400      1                      
REMARK   3           6     H    400       H     400      1                      
REMARK   3           6     I    400       I     400      1                      
REMARK   3           6     J    400       J     400      1                      
REMARK   3           6     K    400       K     400      1                      
REMARK   3           6     L    400       L     400      1                      
REMARK   3                   GROUP CHAIN        COUNT   RMS     WEIGHT          
REMARK   3   TIGHT POSITIONAL   3    C    (A):   1304 ;  0.01 ;  0.05           
REMARK   3   TIGHT POSITIONAL   3    A    (A):   1304 ;  0.01 ;  0.05           
REMARK   3   TIGHT POSITIONAL   3    B    (A):   1304 ;  0.01 ;  0.05           
REMARK   3   TIGHT POSITIONAL   3    D    (A):   1304 ;  0.01 ;  0.05           
REMARK   3   TIGHT POSITIONAL   3    E    (A):   1304 ;  0.01 ;  0.05           
REMARK   3   TIGHT POSITIONAL   3    F    (A):   1304 ;  0.01 ;  0.05           
REMARK   3   TIGHT POSITIONAL   3    G    (A):   1304 ;  0.01 ;  0.05           
REMARK   3   TIGHT POSITIONAL   3    H    (A):   1304 ;  0.01 ;  0.05           
REMARK   3   TIGHT POSITIONAL   3    I    (A):   1304 ;  0.01 ;  0.05           
REMARK   3   TIGHT POSITIONAL   3    J    (A):   1304 ;  0.01 ;  0.05           
REMARK   3   TIGHT POSITIONAL   3    K    (A):   1304 ;  0.01 ;  0.05           
REMARK   3   TIGHT POSITIONAL   3    L    (A):   1304 ;  0.01 ;  0.05           
REMARK   3   MEDIUM POSITIONAL  3    C    (A):     12 ;  0.03 ;  0.50           
REMARK   3   MEDIUM POSITIONAL  3    A    (A):     12 ;  0.02 ;  0.50           
REMARK   3   MEDIUM POSITIONAL  3    B    (A):     12 ;  0.03 ;  0.50           
REMARK   3   MEDIUM POSITIONAL  3    D    (A):     12 ;  0.02 ;  0.50           
REMARK   3   MEDIUM POSITIONAL  3    E    (A):     12 ;  0.03 ;  0.50           
REMARK   3   MEDIUM POSITIONAL  3    F    (A):     12 ;  0.03 ;  0.50           
REMARK   3   MEDIUM POSITIONAL  3    G    (A):     12 ;  0.03 ;  0.50           
REMARK   3   MEDIUM POSITIONAL  3    H    (A):     12 ;  0.02 ;  0.50           
REMARK   3   MEDIUM POSITIONAL  3    I    (A):     12 ;  0.03 ;  0.50           
REMARK   3   MEDIUM POSITIONAL  3    J    (A):     12 ;  0.03 ;  0.50           
REMARK   3   MEDIUM POSITIONAL  3    K    (A):     12 ;  0.02 ;  0.50           
REMARK   3   MEDIUM POSITIONAL  3    L    (A):     12 ;  0.03 ;  0.50           
REMARK   3   TIGHT THERMAL      3    C (A**2):   1304 ;  0.01 ;  0.50           
REMARK   3   TIGHT THERMAL      3    A (A**2):   1304 ;  0.01 ;  0.50           
REMARK   3   TIGHT THERMAL      3    B (A**2):   1304 ;  0.01 ;  0.50           
REMARK   3   TIGHT THERMAL      3    D (A**2):   1304 ;  0.01 ;  0.50           
REMARK   3   TIGHT THERMAL      3    E (A**2):   1304 ;  0.01 ;  0.50           
REMARK   3   TIGHT THERMAL      3    F (A**2):   1304 ;  0.01 ;  0.50           
REMARK   3   TIGHT THERMAL      3    G (A**2):   1304 ;  0.01 ;  0.50           
REMARK   3   TIGHT THERMAL      3    H (A**2):   1304 ;  0.01 ;  0.50           
REMARK   3   TIGHT THERMAL      3    I (A**2):   1304 ;  0.01 ;  0.50           
REMARK   3   TIGHT THERMAL      3    J (A**2):   1304 ;  0.01 ;  0.50           
REMARK   3   TIGHT THERMAL      3    K (A**2):   1304 ;  0.01 ;  0.50           
REMARK   3   TIGHT THERMAL      3    L (A**2):   1304 ;  0.01 ;  0.50           
REMARK   3   MEDIUM THERMAL     3    C (A**2):     12 ;  0.03 ;  2.00           
REMARK   3   MEDIUM THERMAL     3    A (A**2):     12 ;  0.04 ;  2.00           
REMARK   3   MEDIUM THERMAL     3    B (A**2):     12 ;  0.03 ;  2.00           
REMARK   3   MEDIUM THERMAL     3    D (A**2):     12 ;  0.03 ;  2.00           
REMARK   3   MEDIUM THERMAL     3    E (A**2):     12 ;  0.03 ;  2.00           
REMARK   3   MEDIUM THERMAL     3    F (A**2):     12 ;  0.03 ;  2.00           
REMARK   3   MEDIUM THERMAL     3    G (A**2):     12 ;  0.02 ;  2.00           
REMARK   3   MEDIUM THERMAL     3    H (A**2):     12 ;  0.05 ;  2.00           
REMARK   3   MEDIUM THERMAL     3    I (A**2):     12 ;  0.03 ;  2.00           
REMARK   3   MEDIUM THERMAL     3    J (A**2):     12 ;  0.03 ;  2.00           
REMARK   3   MEDIUM THERMAL     3    K (A**2):     12 ;  0.02 ;  2.00           
REMARK   3   MEDIUM THERMAL     3    L (A**2):     12 ;  0.03 ;  2.00           
REMARK   3                                                                      
REMARK   3  NCS GROUP NUMBER               : 4                                  
REMARK   3     CHAIN NAMES                    : D A B C E F G H I J K L         
REMARK   3     NUMBER OF COMPONENTS NCS GROUP : 6                               
REMARK   3       COMPONENT C  SSSEQI  TO  C   SSSEQI   CODE                     
REMARK   3           1     D      1       D     102      1                      
REMARK   3           1     A      1       A     102      1                      
REMARK   3           1     B      1       B     102      1                      
REMARK   3           1     C      1       C     102      1                      
REMARK   3           1     E      1       E     102      1                      
REMARK   3           1     F      1       F     102      1                      
REMARK   3           1     G      1       G     102      1                      
REMARK   3           1     H      1       H     102      1                      
REMARK   3           1     I      1       I     102      1                      
REMARK   3           1     J      1       J     102      1                      
REMARK   3           1     K      1       K     102      1                      
REMARK   3           1     L      1       L     102      1                      
REMARK   3           2     D    104       D     156      1                      
REMARK   3           2     A    104       A     156      1                      
REMARK   3           2     B    104       B     156      1                      
REMARK   3           2     C    104       C     156      1                      
REMARK   3           2     E    104       E     156      1                      
REMARK   3           2     F    104       F     156      1                      
REMARK   3           2     G    104       G     156      1                      
REMARK   3           2     H    104       H     156      1                      
REMARK   3           2     I    104       I     156      1                      
REMARK   3           2     J    104       J     156      1                      
REMARK   3           2     K    104       K     156      1                      
REMARK   3           2     L    104       L     156      1                      
REMARK   3           3     D    157       D     158      4                      
REMARK   3           3     A    157       A     158      4                      
REMARK   3           3     B    157       B     158      4                      
REMARK   3           3     C    157       C     158      4                      
REMARK   3           3     E    157       E     158      4                      
REMARK   3           3     F    157       F     158      4                      
REMARK   3           3     G    157       G     158      4                      
REMARK   3           3     H    157       H     158      4                      
REMARK   3           3     I    157       I     158      4                      
REMARK   3           3     J    157       J     158      4                      
REMARK   3           3     K    157       K     158      4                      
REMARK   3           3     L    157       L     158      4                      
REMARK   3           4     D    300       D     301      1                      
REMARK   3           4     A    300       A     301      1                      
REMARK   3           4     B    300       B     301      1                      
REMARK   3           4     C    300       C     301      1                      
REMARK   3           4     E    300       E     301      1                      
REMARK   3           4     F    300       F     301      1                      
REMARK   3           4     G    300       G     301      1                      
REMARK   3           4     H    300       H     301      1                      
REMARK   3           4     I    300       I     301      1                      
REMARK   3           4     J    300       J     301      1                      
REMARK   3           4     K    300       K     301      1                      
REMARK   3           4     L    300       L     301      1                      
REMARK   3           5     D    250       D     250      1                      
REMARK   3           5     A    250       A     250      1                      
REMARK   3           5     B    250       B     250      1                      
REMARK   3           5     C    250       C     250      1                      
REMARK   3           5     E    250       E     250      1                      
REMARK   3           5     F    250       F     250      1                      
REMARK   3           5     G    250       G     250      1                      
REMARK   3           5     H    250       H     250      1                      
REMARK   3           5     I    250       I     250      1                      
REMARK   3           5     J    250       J     250      1                      
REMARK   3           5     K    250       K     250      1                      
REMARK   3           5     L    250       L     250      1                      
REMARK   3           6     D    400       D     400      1                      
REMARK   3           6     A    400       A     400      1                      
REMARK   3           6     B    400       B     400      1                      
REMARK   3           6     C    400       C     400      1                      
REMARK   3           6     E    400       E     400      1                      
REMARK   3           6     F    400       F     400      1                      
REMARK   3           6     G    400       G     400      1                      
REMARK   3           6     H    400       H     400      1                      
REMARK   3           6     I    400       I     400      1                      
REMARK   3           6     J    400       J     400      1                      
REMARK   3           6     K    400       K     400      1                      
REMARK   3           6     L    400       L     400      1                      
REMARK   3                   GROUP CHAIN        COUNT   RMS     WEIGHT          
REMARK   3   TIGHT POSITIONAL   4    D    (A):   1304 ;  0.01 ;  0.05           
REMARK   3   TIGHT POSITIONAL   4    A    (A):   1304 ;  0.01 ;  0.05           
REMARK   3   TIGHT POSITIONAL   4    B    (A):   1304 ;  0.01 ;  0.05           
REMARK   3   TIGHT POSITIONAL   4    C    (A):   1304 ;  0.01 ;  0.05           
REMARK   3   TIGHT POSITIONAL   4    E    (A):   1304 ;  0.01 ;  0.05           
REMARK   3   TIGHT POSITIONAL   4    F    (A):   1304 ;  0.01 ;  0.05           
REMARK   3   TIGHT POSITIONAL   4    G    (A):   1304 ;  0.01 ;  0.05           
REMARK   3   TIGHT POSITIONAL   4    H    (A):   1304 ;  0.01 ;  0.05           
REMARK   3   TIGHT POSITIONAL   4    I    (A):   1304 ;  0.01 ;  0.05           
REMARK   3   TIGHT POSITIONAL   4    J    (A):   1304 ;  0.01 ;  0.05           
REMARK   3   TIGHT POSITIONAL   4    K    (A):   1304 ;  0.01 ;  0.05           
REMARK   3   TIGHT POSITIONAL   4    L    (A):   1304 ;  0.01 ;  0.05           
REMARK   3   MEDIUM POSITIONAL  4    D    (A):     12 ;  0.02 ;  0.50           
REMARK   3   MEDIUM POSITIONAL  4    A    (A):     12 ;  0.02 ;  0.50           
REMARK   3   MEDIUM POSITIONAL  4    B    (A):     12 ;  0.03 ;  0.50           
REMARK   3   MEDIUM POSITIONAL  4    C    (A):     12 ;  0.03 ;  0.50           
REMARK   3   MEDIUM POSITIONAL  4    E    (A):     12 ;  0.03 ;  0.50           
REMARK   3   MEDIUM POSITIONAL  4    F    (A):     12 ;  0.03 ;  0.50           
REMARK   3   MEDIUM POSITIONAL  4    G    (A):     12 ;  0.03 ;  0.50           
REMARK   3   MEDIUM POSITIONAL  4    H    (A):     12 ;  0.02 ;  0.50           
REMARK   3   MEDIUM POSITIONAL  4    I    (A):     12 ;  0.03 ;  0.50           
REMARK   3   MEDIUM POSITIONAL  4    J    (A):     12 ;  0.03 ;  0.50           
REMARK   3   MEDIUM POSITIONAL  4    K    (A):     12 ;  0.02 ;  0.50           
REMARK   3   MEDIUM POSITIONAL  4    L    (A):     12 ;  0.03 ;  0.50           
REMARK   3   TIGHT THERMAL      4    D (A**2):   1304 ;  0.01 ;  0.50           
REMARK   3   TIGHT THERMAL      4    A (A**2):   1304 ;  0.01 ;  0.50           
REMARK   3   TIGHT THERMAL      4    B (A**2):   1304 ;  0.01 ;  0.50           
REMARK   3   TIGHT THERMAL      4    C (A**2):   1304 ;  0.01 ;  0.50           
REMARK   3   TIGHT THERMAL      4    E (A**2):   1304 ;  0.01 ;  0.50           
REMARK   3   TIGHT THERMAL      4    F (A**2):   1304 ;  0.01 ;  0.50           
REMARK   3   TIGHT THERMAL      4    G (A**2):   1304 ;  0.01 ;  0.50           
REMARK   3   TIGHT THERMAL      4    H (A**2):   1304 ;  0.01 ;  0.50           
REMARK   3   TIGHT THERMAL      4    I (A**2):   1304 ;  0.01 ;  0.50           
REMARK   3   TIGHT THERMAL      4    J (A**2):   1304 ;  0.01 ;  0.50           
REMARK   3   TIGHT THERMAL      4    K (A**2):   1304 ;  0.01 ;  0.50           
REMARK   3   TIGHT THERMAL      4    L (A**2):   1304 ;  0.01 ;  0.50           
REMARK   3   MEDIUM THERMAL     4    D (A**2):     12 ;  0.03 ;  2.00           
REMARK   3   MEDIUM THERMAL     4    A (A**2):     12 ;  0.04 ;  2.00           
REMARK   3   MEDIUM THERMAL     4    B (A**2):     12 ;  0.03 ;  2.00           
REMARK   3   MEDIUM THERMAL     4    C (A**2):     12 ;  0.03 ;  2.00           
REMARK   3   MEDIUM THERMAL     4    E (A**2):     12 ;  0.03 ;  2.00           
REMARK   3   MEDIUM THERMAL     4    F (A**2):     12 ;  0.03 ;  2.00           
REMARK   3   MEDIUM THERMAL     4    G (A**2):     12 ;  0.02 ;  2.00           
REMARK   3   MEDIUM THERMAL     4    H (A**2):     12 ;  0.05 ;  2.00           
REMARK   3   MEDIUM THERMAL     4    I (A**2):     12 ;  0.03 ;  2.00           
REMARK   3   MEDIUM THERMAL     4    J (A**2):     12 ;  0.03 ;  2.00           
REMARK   3   MEDIUM THERMAL     4    K (A**2):     12 ;  0.02 ;  2.00           
REMARK   3   MEDIUM THERMAL     4    L (A**2):     12 ;  0.03 ;  2.00           
REMARK   3                                                                      
REMARK   3  NCS GROUP NUMBER               : 5                                  
REMARK   3     CHAIN NAMES                    : E A B C D F G H I J K L         
REMARK   3     NUMBER OF COMPONENTS NCS GROUP : 6                               
REMARK   3       COMPONENT C  SSSEQI  TO  C   SSSEQI   CODE                     
REMARK   3           1     E      1       E     102      1                      
REMARK   3           1     A      1       A     102      1                      
REMARK   3           1     B      1       B     102      1                      
REMARK   3           1     C      1       C     102      1                      
REMARK   3           1     D      1       D     102      1                      
REMARK   3           1     F      1       F     102      1                      
REMARK   3           1     G      1       G     102      1                      
REMARK   3           1     H      1       H     102      1                      
REMARK   3           1     I      1       I     102      1                      
REMARK   3           1     J      1       J     102      1                      
REMARK   3           1     K      1       K     102      1                      
REMARK   3           1     L      1       L     102      1                      
REMARK   3           2     E    104       E     156      1                      
REMARK   3           2     A    104       A     156      1                      
REMARK   3           2     B    104       B     156      1                      
REMARK   3           2     C    104       C     156      1                      
REMARK   3           2     D    104       D     156      1                      
REMARK   3           2     F    104       F     156      1                      
REMARK   3           2     G    104       G     156      1                      
REMARK   3           2     H    104       H     156      1                      
REMARK   3           2     I    104       I     156      1                      
REMARK   3           2     J    104       J     156      1                      
REMARK   3           2     K    104       K     156      1                      
REMARK   3           2     L    104       L     156      1                      
REMARK   3           3     E    157       E     158      4                      
REMARK   3           3     A    157       A     158      4                      
REMARK   3           3     B    157       B     158      4                      
REMARK   3           3     C    157       C     158      4                      
REMARK   3           3     D    157       D     158      4                      
REMARK   3           3     F    157       F     158      4                      
REMARK   3           3     G    157       G     158      4                      
REMARK   3           3     H    157       H     158      4                      
REMARK   3           3     I    157       I     158      4                      
REMARK   3           3     J    157       J     158      4                      
REMARK   3           3     K    157       K     158      4                      
REMARK   3           3     L    157       L     158      4                      
REMARK   3           4     E    300       E     301      1                      
REMARK   3           4     A    300       A     301      1                      
REMARK   3           4     B    300       B     301      1                      
REMARK   3           4     C    300       C     301      1                      
REMARK   3           4     D    300       D     301      1                      
REMARK   3           4     F    300       F     301      1                      
REMARK   3           4     G    300       G     301      1                      
REMARK   3           4     H    300       H     301      1                      
REMARK   3           4     I    300       I     301      1                      
REMARK   3           4     J    300       J     301      1                      
REMARK   3           4     K    300       K     301      1                      
REMARK   3           4     L    300       L     301      1                      
REMARK   3           5     E    250       E     250      1                      
REMARK   3           5     A    250       A     250      1                      
REMARK   3           5     B    250       B     250      1                      
REMARK   3           5     C    250       C     250      1                      
REMARK   3           5     D    250       D     250      1                      
REMARK   3           5     F    250       F     250      1                      
REMARK   3           5     G    250       G     250      1                      
REMARK   3           5     H    250       H     250      1                      
REMARK   3           5     I    250       I     250      1                      
REMARK   3           5     J    250       J     250      1                      
REMARK   3           5     K    250       K     250      1                      
REMARK   3           5     L    250       L     250      1                      
REMARK   3           6     E    400       E     400      1                      
REMARK   3           6     A    400       A     400      1                      
REMARK   3           6     B    400       B     400      1                      
REMARK   3           6     C    400       C     400      1                      
REMARK   3           6     D    400       D     400      1                      
REMARK   3           6     F    400       F     400      1                      
REMARK   3           6     G    400       G     400      1                      
REMARK   3           6     H    400       H     400      1                      
REMARK   3           6     I    400       I     400      1                      
REMARK   3           6     J    400       J     400      1                      
REMARK   3           6     K    400       K     400      1                      
REMARK   3           6     L    400       L     400      1                      
REMARK   3                   GROUP CHAIN        COUNT   RMS     WEIGHT          
REMARK   3   TIGHT POSITIONAL   5    E    (A):   1304 ;  0.01 ;  0.05           
REMARK   3   TIGHT POSITIONAL   5    A    (A):   1304 ;  0.01 ;  0.05           
REMARK   3   TIGHT POSITIONAL   5    B    (A):   1304 ;  0.01 ;  0.05           
REMARK   3   TIGHT POSITIONAL   5    C    (A):   1304 ;  0.01 ;  0.05           
REMARK   3   TIGHT POSITIONAL   5    D    (A):   1304 ;  0.01 ;  0.05           
REMARK   3   TIGHT POSITIONAL   5    F    (A):   1304 ;  0.01 ;  0.05           
REMARK   3   TIGHT POSITIONAL   5    G    (A):   1304 ;  0.01 ;  0.05           
REMARK   3   TIGHT POSITIONAL   5    H    (A):   1304 ;  0.01 ;  0.05           
REMARK   3   TIGHT POSITIONAL   5    I    (A):   1304 ;  0.01 ;  0.05           
REMARK   3   TIGHT POSITIONAL   5    J    (A):   1304 ;  0.01 ;  0.05           
REMARK   3   TIGHT POSITIONAL   5    K    (A):   1304 ;  0.01 ;  0.05           
REMARK   3   TIGHT POSITIONAL   5    L    (A):   1304 ;  0.01 ;  0.05           
REMARK   3   MEDIUM POSITIONAL  5    E    (A):     12 ;  0.03 ;  0.50           
REMARK   3   MEDIUM POSITIONAL  5    A    (A):     12 ;  0.02 ;  0.50           
REMARK   3   MEDIUM POSITIONAL  5    B    (A):     12 ;  0.03 ;  0.50           
REMARK   3   MEDIUM POSITIONAL  5    C    (A):     12 ;  0.03 ;  0.50           
REMARK   3   MEDIUM POSITIONAL  5    D    (A):     12 ;  0.02 ;  0.50           
REMARK   3   MEDIUM POSITIONAL  5    F    (A):     12 ;  0.03 ;  0.50           
REMARK   3   MEDIUM POSITIONAL  5    G    (A):     12 ;  0.03 ;  0.50           
REMARK   3   MEDIUM POSITIONAL  5    H    (A):     12 ;  0.02 ;  0.50           
REMARK   3   MEDIUM POSITIONAL  5    I    (A):     12 ;  0.03 ;  0.50           
REMARK   3   MEDIUM POSITIONAL  5    J    (A):     12 ;  0.03 ;  0.50           
REMARK   3   MEDIUM POSITIONAL  5    K    (A):     12 ;  0.02 ;  0.50           
REMARK   3   MEDIUM POSITIONAL  5    L    (A):     12 ;  0.03 ;  0.50           
REMARK   3   TIGHT THERMAL      5    E (A**2):   1304 ;  0.01 ;  0.50           
REMARK   3   TIGHT THERMAL      5    A (A**2):   1304 ;  0.01 ;  0.50           
REMARK   3   TIGHT THERMAL      5    B (A**2):   1304 ;  0.01 ;  0.50           
REMARK   3   TIGHT THERMAL      5    C (A**2):   1304 ;  0.01 ;  0.50           
REMARK   3   TIGHT THERMAL      5    D (A**2):   1304 ;  0.01 ;  0.50           
REMARK   3   TIGHT THERMAL      5    F (A**2):   1304 ;  0.01 ;  0.50           
REMARK   3   TIGHT THERMAL      5    G (A**2):   1304 ;  0.01 ;  0.50           
REMARK   3   TIGHT THERMAL      5    H (A**2):   1304 ;  0.01 ;  0.50           
REMARK   3   TIGHT THERMAL      5    I (A**2):   1304 ;  0.01 ;  0.50           
REMARK   3   TIGHT THERMAL      5    J (A**2):   1304 ;  0.01 ;  0.50           
REMARK   3   TIGHT THERMAL      5    K (A**2):   1304 ;  0.01 ;  0.50           
REMARK   3   TIGHT THERMAL      5    L (A**2):   1304 ;  0.01 ;  0.50           
REMARK   3   MEDIUM THERMAL     5    E (A**2):     12 ;  0.03 ;  2.00           
REMARK   3   MEDIUM THERMAL     5    A (A**2):     12 ;  0.04 ;  2.00           
REMARK   3   MEDIUM THERMAL     5    B (A**2):     12 ;  0.03 ;  2.00           
REMARK   3   MEDIUM THERMAL     5    C (A**2):     12 ;  0.03 ;  2.00           
REMARK   3   MEDIUM THERMAL     5    D (A**2):     12 ;  0.03 ;  2.00           
REMARK   3   MEDIUM THERMAL     5    F (A**2):     12 ;  0.03 ;  2.00           
REMARK   3   MEDIUM THERMAL     5    G (A**2):     12 ;  0.02 ;  2.00           
REMARK   3   MEDIUM THERMAL     5    H (A**2):     12 ;  0.05 ;  2.00           
REMARK   3   MEDIUM THERMAL     5    I (A**2):     12 ;  0.03 ;  2.00           
REMARK   3   MEDIUM THERMAL     5    J (A**2):     12 ;  0.03 ;  2.00           
REMARK   3   MEDIUM THERMAL     5    K (A**2):     12 ;  0.02 ;  2.00           
REMARK   3   MEDIUM THERMAL     5    L (A**2):     12 ;  0.03 ;  2.00           
REMARK   3                                                                      
REMARK   3  NCS GROUP NUMBER               : 6                                  
REMARK   3     CHAIN NAMES                    : F A B C D E G H I J K L         
REMARK   3     NUMBER OF COMPONENTS NCS GROUP : 6                               
REMARK   3       COMPONENT C  SSSEQI  TO  C   SSSEQI   CODE                     
REMARK   3           1     F      1       F     102      1                      
REMARK   3           1     A      1       A     102      1                      
REMARK   3           1     B      1       B     102      1                      
REMARK   3           1     C      1       C     102      1                      
REMARK   3           1     D      1       D     102      1                      
REMARK   3           1     E      1       E     102      1                      
REMARK   3           1     G      1       G     102      1                      
REMARK   3           1     H      1       H     102      1                      
REMARK   3           1     I      1       I     102      1                      
REMARK   3           1     J      1       J     102      1                      
REMARK   3           1     K      1       K     102      1                      
REMARK   3           1     L      1       L     102      1                      
REMARK   3           2     F    104       F     156      1                      
REMARK   3           2     A    104       A     156      1                      
REMARK   3           2     B    104       B     156      1                      
REMARK   3           2     C    104       C     156      1                      
REMARK   3           2     D    104       D     156      1                      
REMARK   3           2     E    104       E     156      1                      
REMARK   3           2     G    104       G     156      1                      
REMARK   3           2     H    104       H     156      1                      
REMARK   3           2     I    104       I     156      1                      
REMARK   3           2     J    104       J     156      1                      
REMARK   3           2     K    104       K     156      1                      
REMARK   3           2     L    104       L     156      1                      
REMARK   3           3     F    157       F     158      4                      
REMARK   3           3     A    157       A     158      4                      
REMARK   3           3     B    157       B     158      4                      
REMARK   3           3     C    157       C     158      4                      
REMARK   3           3     D    157       D     158      4                      
REMARK   3           3     E    157       E     158      4                      
REMARK   3           3     G    157       G     158      4                      
REMARK   3           3     H    157       H     158      4                      
REMARK   3           3     I    157       I     158      4                      
REMARK   3           3     J    157       J     158      4                      
REMARK   3           3     K    157       K     158      4                      
REMARK   3           3     L    157       L     158      4                      
REMARK   3           4     F    300       F     301      1                      
REMARK   3           4     A    300       A     301      1                      
REMARK   3           4     B    300       B     301      1                      
REMARK   3           4     C    300       C     301      1                      
REMARK   3           4     D    300       D     301      1                      
REMARK   3           4     E    300       E     301      1                      
REMARK   3           4     G    300       G     301      1                      
REMARK   3           4     H    300       H     301      1                      
REMARK   3           4     I    300       I     301      1                      
REMARK   3           4     J    300       J     301      1                      
REMARK   3           4     K    300       K     301      1                      
REMARK   3           4     L    300       L     301      1                      
REMARK   3           5     F    250       F     250      1                      
REMARK   3           5     A    250       A     250      1                      
REMARK   3           5     B    250       B     250      1                      
REMARK   3           5     C    250       C     250      1                      
REMARK   3           5     D    250       D     250      1                      
REMARK   3           5     E    250       E     250      1                      
REMARK   3           5     G    250       G     250      1                      
REMARK   3           5     H    250       H     250      1                      
REMARK   3           5     I    250       I     250      1                      
REMARK   3           5     J    250       J     250      1                      
REMARK   3           5     K    250       K     250      1                      
REMARK   3           5     L    250       L     250      1                      
REMARK   3           6     F    400       F     400      1                      
REMARK   3           6     A    400       A     400      1                      
REMARK   3           6     B    400       B     400      1                      
REMARK   3           6     C    400       C     400      1                      
REMARK   3           6     D    400       D     400      1                      
REMARK   3           6     E    400       E     400      1                      
REMARK   3           6     G    400       G     400      1                      
REMARK   3           6     H    400       H     400      1                      
REMARK   3           6     I    400       I     400      1                      
REMARK   3           6     J    400       J     400      1                      
REMARK   3           6     K    400       K     400      1                      
REMARK   3           6     L    400       L     400      1                      
REMARK   3                   GROUP CHAIN        COUNT   RMS     WEIGHT          
REMARK   3   TIGHT POSITIONAL   6    F    (A):   1304 ;  0.01 ;  0.05           
REMARK   3   TIGHT POSITIONAL   6    A    (A):   1304 ;  0.01 ;  0.05           
REMARK   3   TIGHT POSITIONAL   6    B    (A):   1304 ;  0.01 ;  0.05           
REMARK   3   TIGHT POSITIONAL   6    C    (A):   1304 ;  0.01 ;  0.05           
REMARK   3   TIGHT POSITIONAL   6    D    (A):   1304 ;  0.01 ;  0.05           
REMARK   3   TIGHT POSITIONAL   6    E    (A):   1304 ;  0.01 ;  0.05           
REMARK   3   TIGHT POSITIONAL   6    G    (A):   1304 ;  0.01 ;  0.05           
REMARK   3   TIGHT POSITIONAL   6    H    (A):   1304 ;  0.01 ;  0.05           
REMARK   3   TIGHT POSITIONAL   6    I    (A):   1304 ;  0.01 ;  0.05           
REMARK   3   TIGHT POSITIONAL   6    J    (A):   1304 ;  0.01 ;  0.05           
REMARK   3   TIGHT POSITIONAL   6    K    (A):   1304 ;  0.01 ;  0.05           
REMARK   3   TIGHT POSITIONAL   6    L    (A):   1304 ;  0.01 ;  0.05           
REMARK   3   MEDIUM POSITIONAL  6    F    (A):     12 ;  0.03 ;  0.50           
REMARK   3   MEDIUM POSITIONAL  6    A    (A):     12 ;  0.02 ;  0.50           
REMARK   3   MEDIUM POSITIONAL  6    B    (A):     12 ;  0.03 ;  0.50           
REMARK   3   MEDIUM POSITIONAL  6    C    (A):     12 ;  0.03 ;  0.50           
REMARK   3   MEDIUM POSITIONAL  6    D    (A):     12 ;  0.02 ;  0.50           
REMARK   3   MEDIUM POSITIONAL  6    E    (A):     12 ;  0.03 ;  0.50           
REMARK   3   MEDIUM POSITIONAL  6    G    (A):     12 ;  0.03 ;  0.50           
REMARK   3   MEDIUM POSITIONAL  6    H    (A):     12 ;  0.02 ;  0.50           
REMARK   3   MEDIUM POSITIONAL  6    I    (A):     12 ;  0.03 ;  0.50           
REMARK   3   MEDIUM POSITIONAL  6    J    (A):     12 ;  0.03 ;  0.50           
REMARK   3   MEDIUM POSITIONAL  6    K    (A):     12 ;  0.02 ;  0.50           
REMARK   3   MEDIUM POSITIONAL  6    L    (A):     12 ;  0.03 ;  0.50           
REMARK   3   TIGHT THERMAL      6    F (A**2):   1304 ;  0.01 ;  0.50           
REMARK   3   TIGHT THERMAL      6    A (A**2):   1304 ;  0.01 ;  0.50           
REMARK   3   TIGHT THERMAL      6    B (A**2):   1304 ;  0.01 ;  0.50           
REMARK   3   TIGHT THERMAL      6    C (A**2):   1304 ;  0.01 ;  0.50           
REMARK   3   TIGHT THERMAL      6    D (A**2):   1304 ;  0.01 ;  0.50           
REMARK   3   TIGHT THERMAL      6    E (A**2):   1304 ;  0.01 ;  0.50           
REMARK   3   TIGHT THERMAL      6    G (A**2):   1304 ;  0.01 ;  0.50           
REMARK   3   TIGHT THERMAL      6    H (A**2):   1304 ;  0.01 ;  0.50           
REMARK   3   TIGHT THERMAL      6    I (A**2):   1304 ;  0.01 ;  0.50           
REMARK   3   TIGHT THERMAL      6    J (A**2):   1304 ;  0.01 ;  0.50           
REMARK   3   TIGHT THERMAL      6    K (A**2):   1304 ;  0.01 ;  0.50           
REMARK   3   TIGHT THERMAL      6    L (A**2):   1304 ;  0.01 ;  0.50           
REMARK   3   MEDIUM THERMAL     6    F (A**2):     12 ;  0.03 ;  2.00           
REMARK   3   MEDIUM THERMAL     6    A (A**2):     12 ;  0.04 ;  2.00           
REMARK   3   MEDIUM THERMAL     6    B (A**2):     12 ;  0.03 ;  2.00           
REMARK   3   MEDIUM THERMAL     6    C (A**2):     12 ;  0.03 ;  2.00           
REMARK   3   MEDIUM THERMAL     6    D (A**2):     12 ;  0.03 ;  2.00           
REMARK   3   MEDIUM THERMAL     6    E (A**2):     12 ;  0.03 ;  2.00           
REMARK   3   MEDIUM THERMAL     6    G (A**2):     12 ;  0.02 ;  2.00           
REMARK   3   MEDIUM THERMAL     6    H (A**2):     12 ;  0.05 ;  2.00           
REMARK   3   MEDIUM THERMAL     6    I (A**2):     12 ;  0.03 ;  2.00           
REMARK   3   MEDIUM THERMAL     6    J (A**2):     12 ;  0.03 ;  2.00           
REMARK   3   MEDIUM THERMAL     6    K (A**2):     12 ;  0.02 ;  2.00           
REMARK   3   MEDIUM THERMAL     6    L (A**2):     12 ;  0.03 ;  2.00           
REMARK   3                                                                      
REMARK   3  NCS GROUP NUMBER               : 7                                  
REMARK   3     CHAIN NAMES                    : G A B C D E F H I J K L         
REMARK   3     NUMBER OF COMPONENTS NCS GROUP : 6                               
REMARK   3       COMPONENT C  SSSEQI  TO  C   SSSEQI   CODE                     
REMARK   3           1     G      1       G     102      1                      
REMARK   3           1     A      1       A     102      1                      
REMARK   3           1     B      1       B     102      1                      
REMARK   3           1     C      1       C     102      1                      
REMARK   3           1     D      1       D     102      1                      
REMARK   3           1     E      1       E     102      1                      
REMARK   3           1     F      1       F     102      1                      
REMARK   3           1     H      1       H     102      1                      
REMARK   3           1     I      1       I     102      1                      
REMARK   3           1     J      1       J     102      1                      
REMARK   3           1     K      1       K     102      1                      
REMARK   3           1     L      1       L     102      1                      
REMARK   3           2     G    104       G     156      1                      
REMARK   3           2     A    104       A     156      1                      
REMARK   3           2     B    104       B     156      1                      
REMARK   3           2     C    104       C     156      1                      
REMARK   3           2     D    104       D     156      1                      
REMARK   3           2     E    104       E     156      1                      
REMARK   3           2     F    104       F     156      1                      
REMARK   3           2     H    104       H     156      1                      
REMARK   3           2     I    104       I     156      1                      
REMARK   3           2     J    104       J     156      1                      
REMARK   3           2     K    104       K     156      1                      
REMARK   3           2     L    104       L     156      1                      
REMARK   3           3     G    157       G     158      4                      
REMARK   3           3     A    157       A     158      4                      
REMARK   3           3     B    157       B     158      4                      
REMARK   3           3     C    157       C     158      4                      
REMARK   3           3     D    157       D     158      4                      
REMARK   3           3     E    157       E     158      4                      
REMARK   3           3     F    157       F     158      4                      
REMARK   3           3     H    157       H     158      4                      
REMARK   3           3     I    157       I     158      4                      
REMARK   3           3     J    157       J     158      4                      
REMARK   3           3     K    157       K     158      4                      
REMARK   3           3     L    157       L     158      4                      
REMARK   3           4     G    300       G     301      1                      
REMARK   3           4     A    300       A     301      1                      
REMARK   3           4     B    300       B     301      1                      
REMARK   3           4     C    300       C     301      1                      
REMARK   3           4     D    300       D     301      1                      
REMARK   3           4     E    300       E     301      1                      
REMARK   3           4     F    300       F     301      1                      
REMARK   3           4     H    300       H     301      1                      
REMARK   3           4     I    300       I     301      1                      
REMARK   3           4     J    300       J     301      1                      
REMARK   3           4     K    300       K     301      1                      
REMARK   3           4     L    300       L     301      1                      
REMARK   3           5     G    250       G     250      1                      
REMARK   3           5     A    250       A     250      1                      
REMARK   3           5     B    250       B     250      1                      
REMARK   3           5     C    250       C     250      1                      
REMARK   3           5     D    250       D     250      1                      
REMARK   3           5     E    250       E     250      1                      
REMARK   3           5     F    250       F     250      1                      
REMARK   3           5     H    250       H     250      1                      
REMARK   3           5     I    250       I     250      1                      
REMARK   3           5     J    250       J     250      1                      
REMARK   3           5     K    250       K     250      1                      
REMARK   3           5     L    250       L     250      1                      
REMARK   3           6     G    400       G     400      1                      
REMARK   3           6     A    400       A     400      1                      
REMARK   3           6     B    400       B     400      1                      
REMARK   3           6     C    400       C     400      1                      
REMARK   3           6     D    400       D     400      1                      
REMARK   3           6     E    400       E     400      1                      
REMARK   3           6     F    400       F     400      1                      
REMARK   3           6     H    400       H     400      1                      
REMARK   3           6     I    400       I     400      1                      
REMARK   3           6     J    400       J     400      1                      
REMARK   3           6     K    400       K     400      1                      
REMARK   3           6     L    400       L     400      1                      
REMARK   3                   GROUP CHAIN        COUNT   RMS     WEIGHT          
REMARK   3   TIGHT POSITIONAL   7    G    (A):   1304 ;  0.01 ;  0.05           
REMARK   3   TIGHT POSITIONAL   7    A    (A):   1304 ;  0.01 ;  0.05           
REMARK   3   TIGHT POSITIONAL   7    B    (A):   1304 ;  0.01 ;  0.05           
REMARK   3   TIGHT POSITIONAL   7    C    (A):   1304 ;  0.01 ;  0.05           
REMARK   3   TIGHT POSITIONAL   7    D    (A):   1304 ;  0.01 ;  0.05           
REMARK   3   TIGHT POSITIONAL   7    E    (A):   1304 ;  0.01 ;  0.05           
REMARK   3   TIGHT POSITIONAL   7    F    (A):   1304 ;  0.01 ;  0.05           
REMARK   3   TIGHT POSITIONAL   7    H    (A):   1304 ;  0.01 ;  0.05           
REMARK   3   TIGHT POSITIONAL   7    I    (A):   1304 ;  0.01 ;  0.05           
REMARK   3   TIGHT POSITIONAL   7    J    (A):   1304 ;  0.01 ;  0.05           
REMARK   3   TIGHT POSITIONAL   7    K    (A):   1304 ;  0.01 ;  0.05           
REMARK   3   TIGHT POSITIONAL   7    L    (A):   1304 ;  0.01 ;  0.05           
REMARK   3   MEDIUM POSITIONAL  7    G    (A):     12 ;  0.03 ;  0.50           
REMARK   3   MEDIUM POSITIONAL  7    A    (A):     12 ;  0.02 ;  0.50           
REMARK   3   MEDIUM POSITIONAL  7    B    (A):     12 ;  0.03 ;  0.50           
REMARK   3   MEDIUM POSITIONAL  7    C    (A):     12 ;  0.03 ;  0.50           
REMARK   3   MEDIUM POSITIONAL  7    D    (A):     12 ;  0.02 ;  0.50           
REMARK   3   MEDIUM POSITIONAL  7    E    (A):     12 ;  0.03 ;  0.50           
REMARK   3   MEDIUM POSITIONAL  7    F    (A):     12 ;  0.03 ;  0.50           
REMARK   3   MEDIUM POSITIONAL  7    H    (A):     12 ;  0.02 ;  0.50           
REMARK   3   MEDIUM POSITIONAL  7    I    (A):     12 ;  0.03 ;  0.50           
REMARK   3   MEDIUM POSITIONAL  7    J    (A):     12 ;  0.03 ;  0.50           
REMARK   3   MEDIUM POSITIONAL  7    K    (A):     12 ;  0.02 ;  0.50           
REMARK   3   MEDIUM POSITIONAL  7    L    (A):     12 ;  0.03 ;  0.50           
REMARK   3   TIGHT THERMAL      7    G (A**2):   1304 ;  0.01 ;  0.50           
REMARK   3   TIGHT THERMAL      7    A (A**2):   1304 ;  0.01 ;  0.50           
REMARK   3   TIGHT THERMAL      7    B (A**2):   1304 ;  0.01 ;  0.50           
REMARK   3   TIGHT THERMAL      7    C (A**2):   1304 ;  0.01 ;  0.50           
REMARK   3   TIGHT THERMAL      7    D (A**2):   1304 ;  0.01 ;  0.50           
REMARK   3   TIGHT THERMAL      7    E (A**2):   1304 ;  0.01 ;  0.50           
REMARK   3   TIGHT THERMAL      7    F (A**2):   1304 ;  0.01 ;  0.50           
REMARK   3   TIGHT THERMAL      7    H (A**2):   1304 ;  0.01 ;  0.50           
REMARK   3   TIGHT THERMAL      7    I (A**2):   1304 ;  0.01 ;  0.50           
REMARK   3   TIGHT THERMAL      7    J (A**2):   1304 ;  0.01 ;  0.50           
REMARK   3   TIGHT THERMAL      7    K (A**2):   1304 ;  0.01 ;  0.50           
REMARK   3   TIGHT THERMAL      7    L (A**2):   1304 ;  0.01 ;  0.50           
REMARK   3   MEDIUM THERMAL     7    G (A**2):     12 ;  0.02 ;  2.00           
REMARK   3   MEDIUM THERMAL     7    A (A**2):     12 ;  0.04 ;  2.00           
REMARK   3   MEDIUM THERMAL     7    B (A**2):     12 ;  0.03 ;  2.00           
REMARK   3   MEDIUM THERMAL     7    C (A**2):     12 ;  0.03 ;  2.00           
REMARK   3   MEDIUM THERMAL     7    D (A**2):     12 ;  0.03 ;  2.00           
REMARK   3   MEDIUM THERMAL     7    E (A**2):     12 ;  0.03 ;  2.00           
REMARK   3   MEDIUM THERMAL     7    F (A**2):     12 ;  0.03 ;  2.00           
REMARK   3   MEDIUM THERMAL     7    H (A**2):     12 ;  0.05 ;  2.00           
REMARK   3   MEDIUM THERMAL     7    I (A**2):     12 ;  0.03 ;  2.00           
REMARK   3   MEDIUM THERMAL     7    J (A**2):     12 ;  0.03 ;  2.00           
REMARK   3   MEDIUM THERMAL     7    K (A**2):     12 ;  0.02 ;  2.00           
REMARK   3   MEDIUM THERMAL     7    L (A**2):     12 ;  0.03 ;  2.00           
REMARK   3                                                                      
REMARK   3  NCS GROUP NUMBER               : 8                                  
REMARK   3     CHAIN NAMES                    : H A B C D E F G I J K L         
REMARK   3     NUMBER OF COMPONENTS NCS GROUP : 6                               
REMARK   3       COMPONENT C  SSSEQI  TO  C   SSSEQI   CODE                     
REMARK   3           1     H      1       H     102      1                      
REMARK   3           1     A      1       A     102      1                      
REMARK   3           1     B      1       B     102      1                      
REMARK   3           1     C      1       C     102      1                      
REMARK   3           1     D      1       D     102      1                      
REMARK   3           1     E      1       E     102      1                      
REMARK   3           1     F      1       F     102      1                      
REMARK   3           1     G      1       G     102      1                      
REMARK   3           1     I      1       I     102      1                      
REMARK   3           1     J      1       J     102      1                      
REMARK   3           1     K      1       K     102      1                      
REMARK   3           1     L      1       L     102      1                      
REMARK   3           2     H    104       H     156      1                      
REMARK   3           2     A    104       A     156      1                      
REMARK   3           2     B    104       B     156      1                      
REMARK   3           2     C    104       C     156      1                      
REMARK   3           2     D    104       D     156      1                      
REMARK   3           2     E    104       E     156      1                      
REMARK   3           2     F    104       F     156      1                      
REMARK   3           2     G    104       G     156      1                      
REMARK   3           2     I    104       I     156      1                      
REMARK   3           2     J    104       J     156      1                      
REMARK   3           2     K    104       K     156      1                      
REMARK   3           2     L    104       L     156      1                      
REMARK   3           3     H    157       H     158      4                      
REMARK   3           3     A    157       A     158      4                      
REMARK   3           3     B    157       B     158      4                      
REMARK   3           3     C    157       C     158      4                      
REMARK   3           3     D    157       D     158      4                      
REMARK   3           3     E    157       E     158      4                      
REMARK   3           3     F    157       F     158      4                      
REMARK   3           3     G    157       G     158      4                      
REMARK   3           3     I    157       I     158      4                      
REMARK   3           3     J    157       J     158      4                      
REMARK   3           3     K    157       K     158      4                      
REMARK   3           3     L    157       L     158      4                      
REMARK   3           4     H    300       H     301      1                      
REMARK   3           4     A    300       A     301      1                      
REMARK   3           4     B    300       B     301      1                      
REMARK   3           4     C    300       C     301      1                      
REMARK   3           4     D    300       D     301      1                      
REMARK   3           4     E    300       E     301      1                      
REMARK   3           4     F    300       F     301      1                      
REMARK   3           4     G    300       G     301      1                      
REMARK   3           4     I    300       I     301      1                      
REMARK   3           4     J    300       J     301      1                      
REMARK   3           4     K    300       K     301      1                      
REMARK   3           4     L    300       L     301      1                      
REMARK   3           5     H    250       H     250      1                      
REMARK   3           5     A    250       A     250      1                      
REMARK   3           5     B    250       B     250      1                      
REMARK   3           5     C    250       C     250      1                      
REMARK   3           5     D    250       D     250      1                      
REMARK   3           5     E    250       E     250      1                      
REMARK   3           5     F    250       F     250      1                      
REMARK   3           5     G    250       G     250      1                      
REMARK   3           5     I    250       I     250      1                      
REMARK   3           5     J    250       J     250      1                      
REMARK   3           5     K    250       K     250      1                      
REMARK   3           5     L    250       L     250      1                      
REMARK   3           6     H    400       H     400      1                      
REMARK   3           6     A    400       A     400      1                      
REMARK   3           6     B    400       B     400      1                      
REMARK   3           6     C    400       C     400      1                      
REMARK   3           6     D    400       D     400      1                      
REMARK   3           6     E    400       E     400      1                      
REMARK   3           6     F    400       F     400      1                      
REMARK   3           6     G    400       G     400      1                      
REMARK   3           6     I    400       I     400      1                      
REMARK   3           6     J    400       J     400      1                      
REMARK   3           6     K    400       K     400      1                      
REMARK   3           6     L    400       L     400      1                      
REMARK   3                   GROUP CHAIN        COUNT   RMS     WEIGHT          
REMARK   3   TIGHT POSITIONAL   8    H    (A):   1304 ;  0.01 ;  0.05           
REMARK   3   TIGHT POSITIONAL   8    A    (A):   1304 ;  0.01 ;  0.05           
REMARK   3   TIGHT POSITIONAL   8    B    (A):   1304 ;  0.01 ;  0.05           
REMARK   3   TIGHT POSITIONAL   8    C    (A):   1304 ;  0.01 ;  0.05           
REMARK   3   TIGHT POSITIONAL   8    D    (A):   1304 ;  0.01 ;  0.05           
REMARK   3   TIGHT POSITIONAL   8    E    (A):   1304 ;  0.01 ;  0.05           
REMARK   3   TIGHT POSITIONAL   8    F    (A):   1304 ;  0.01 ;  0.05           
REMARK   3   TIGHT POSITIONAL   8    G    (A):   1304 ;  0.01 ;  0.05           
REMARK   3   TIGHT POSITIONAL   8    I    (A):   1304 ;  0.01 ;  0.05           
REMARK   3   TIGHT POSITIONAL   8    J    (A):   1304 ;  0.01 ;  0.05           
REMARK   3   TIGHT POSITIONAL   8    K    (A):   1304 ;  0.01 ;  0.05           
REMARK   3   TIGHT POSITIONAL   8    L    (A):   1304 ;  0.01 ;  0.05           
REMARK   3   MEDIUM POSITIONAL  8    H    (A):     12 ;  0.02 ;  0.50           
REMARK   3   MEDIUM POSITIONAL  8    A    (A):     12 ;  0.02 ;  0.50           
REMARK   3   MEDIUM POSITIONAL  8    B    (A):     12 ;  0.03 ;  0.50           
REMARK   3   MEDIUM POSITIONAL  8    C    (A):     12 ;  0.03 ;  0.50           
REMARK   3   MEDIUM POSITIONAL  8    D    (A):     12 ;  0.02 ;  0.50           
REMARK   3   MEDIUM POSITIONAL  8    E    (A):     12 ;  0.03 ;  0.50           
REMARK   3   MEDIUM POSITIONAL  8    F    (A):     12 ;  0.03 ;  0.50           
REMARK   3   MEDIUM POSITIONAL  8    G    (A):     12 ;  0.03 ;  0.50           
REMARK   3   MEDIUM POSITIONAL  8    I    (A):     12 ;  0.03 ;  0.50           
REMARK   3   MEDIUM POSITIONAL  8    J    (A):     12 ;  0.03 ;  0.50           
REMARK   3   MEDIUM POSITIONAL  8    K    (A):     12 ;  0.02 ;  0.50           
REMARK   3   MEDIUM POSITIONAL  8    L    (A):     12 ;  0.03 ;  0.50           
REMARK   3   TIGHT THERMAL      8    H (A**2):   1304 ;  0.01 ;  0.50           
REMARK   3   TIGHT THERMAL      8    A (A**2):   1304 ;  0.01 ;  0.50           
REMARK   3   TIGHT THERMAL      8    B (A**2):   1304 ;  0.01 ;  0.50           
REMARK   3   TIGHT THERMAL      8    C (A**2):   1304 ;  0.01 ;  0.50           
REMARK   3   TIGHT THERMAL      8    D (A**2):   1304 ;  0.01 ;  0.50           
REMARK   3   TIGHT THERMAL      8    E (A**2):   1304 ;  0.01 ;  0.50           
REMARK   3   TIGHT THERMAL      8    F (A**2):   1304 ;  0.01 ;  0.50           
REMARK   3   TIGHT THERMAL      8    G (A**2):   1304 ;  0.01 ;  0.50           
REMARK   3   TIGHT THERMAL      8    I (A**2):   1304 ;  0.01 ;  0.50           
REMARK   3   TIGHT THERMAL      8    J (A**2):   1304 ;  0.01 ;  0.50           
REMARK   3   TIGHT THERMAL      8    K (A**2):   1304 ;  0.01 ;  0.50           
REMARK   3   TIGHT THERMAL      8    L (A**2):   1304 ;  0.01 ;  0.50           
REMARK   3   MEDIUM THERMAL     8    H (A**2):     12 ;  0.05 ;  2.00           
REMARK   3   MEDIUM THERMAL     8    A (A**2):     12 ;  0.04 ;  2.00           
REMARK   3   MEDIUM THERMAL     8    B (A**2):     12 ;  0.03 ;  2.00           
REMARK   3   MEDIUM THERMAL     8    C (A**2):     12 ;  0.03 ;  2.00           
REMARK   3   MEDIUM THERMAL     8    D (A**2):     12 ;  0.03 ;  2.00           
REMARK   3   MEDIUM THERMAL     8    E (A**2):     12 ;  0.03 ;  2.00           
REMARK   3   MEDIUM THERMAL     8    F (A**2):     12 ;  0.03 ;  2.00           
REMARK   3   MEDIUM THERMAL     8    G (A**2):     12 ;  0.02 ;  2.00           
REMARK   3   MEDIUM THERMAL     8    I (A**2):     12 ;  0.03 ;  2.00           
REMARK   3   MEDIUM THERMAL     8    J (A**2):     12 ;  0.03 ;  2.00           
REMARK   3   MEDIUM THERMAL     8    K (A**2):     12 ;  0.02 ;  2.00           
REMARK   3   MEDIUM THERMAL     8    L (A**2):     12 ;  0.03 ;  2.00           
REMARK   3                                                                      
REMARK   3  NCS GROUP NUMBER               : 9                                  
REMARK   3     CHAIN NAMES                    : I A B C D E F G H J K L         
REMARK   3     NUMBER OF COMPONENTS NCS GROUP : 6                               
REMARK   3       COMPONENT C  SSSEQI  TO  C   SSSEQI   CODE                     
REMARK   3           1     I      1       I     102      1                      
REMARK   3           1     A      1       A     102      1                      
REMARK   3           1     B      1       B     102      1                      
REMARK   3           1     C      1       C     102      1                      
REMARK   3           1     D      1       D     102      1                      
REMARK   3           1     E      1       E     102      1                      
REMARK   3           1     F      1       F     102      1                      
REMARK   3           1     G      1       G     102      1                      
REMARK   3           1     H      1       H     102      1                      
REMARK   3           1     J      1       J     102      1                      
REMARK   3           1     K      1       K     102      1                      
REMARK   3           1     L      1       L     102      1                      
REMARK   3           2     I    104       I     156      1                      
REMARK   3           2     A    104       A     156      1                      
REMARK   3           2     B    104       B     156      1                      
REMARK   3           2     C    104       C     156      1                      
REMARK   3           2     D    104       D     156      1                      
REMARK   3           2     E    104       E     156      1                      
REMARK   3           2     F    104       F     156      1                      
REMARK   3           2     G    104       G     156      1                      
REMARK   3           2     H    104       H     156      1                      
REMARK   3           2     J    104       J     156      1                      
REMARK   3           2     K    104       K     156      1                      
REMARK   3           2     L    104       L     156      1                      
REMARK   3           3     I    157       I     158      4                      
REMARK   3           3     A    157       A     158      4                      
REMARK   3           3     B    157       B     158      4                      
REMARK   3           3     C    157       C     158      4                      
REMARK   3           3     D    157       D     158      4                      
REMARK   3           3     E    157       E     158      4                      
REMARK   3           3     F    157       F     158      4                      
REMARK   3           3     G    157       G     158      4                      
REMARK   3           3     H    157       H     158      4                      
REMARK   3           3     J    157       J     158      4                      
REMARK   3           3     K    157       K     158      4                      
REMARK   3           3     L    157       L     158      4                      
REMARK   3           4     I    300       I     301      1                      
REMARK   3           4     A    300       A     301      1                      
REMARK   3           4     B    300       B     301      1                      
REMARK   3           4     C    300       C     301      1                      
REMARK   3           4     D    300       D     301      1                      
REMARK   3           4     E    300       E     301      1                      
REMARK   3           4     F    300       F     301      1                      
REMARK   3           4     G    300       G     301      1                      
REMARK   3           4     H    300       H     301      1                      
REMARK   3           4     J    300       J     301      1                      
REMARK   3           4     K    300       K     301      1                      
REMARK   3           4     L    300       L     301      1                      
REMARK   3           5     I    250       I     250      1                      
REMARK   3           5     A    250       A     250      1                      
REMARK   3           5     B    250       B     250      1                      
REMARK   3           5     C    250       C     250      1                      
REMARK   3           5     D    250       D     250      1                      
REMARK   3           5     E    250       E     250      1                      
REMARK   3           5     F    250       F     250      1                      
REMARK   3           5     G    250       G     250      1                      
REMARK   3           5     H    250       H     250      1                      
REMARK   3           5     J    250       J     250      1                      
REMARK   3           5     K    250       K     250      1                      
REMARK   3           5     L    250       L     250      1                      
REMARK   3           6     I    400       I     400      1                      
REMARK   3           6     A    400       A     400      1                      
REMARK   3           6     B    400       B     400      1                      
REMARK   3           6     C    400       C     400      1                      
REMARK   3           6     D    400       D     400      1                      
REMARK   3           6     E    400       E     400      1                      
REMARK   3           6     F    400       F     400      1                      
REMARK   3           6     G    400       G     400      1                      
REMARK   3           6     H    400       H     400      1                      
REMARK   3           6     J    400       J     400      1                      
REMARK   3           6     K    400       K     400      1                      
REMARK   3           6     L    400       L     400      1                      
REMARK   3                   GROUP CHAIN        COUNT   RMS     WEIGHT          
REMARK   3   TIGHT POSITIONAL   9    I    (A):   1304 ;  0.01 ;  0.05           
REMARK   3   TIGHT POSITIONAL   9    A    (A):   1304 ;  0.01 ;  0.05           
REMARK   3   TIGHT POSITIONAL   9    B    (A):   1304 ;  0.01 ;  0.05           
REMARK   3   TIGHT POSITIONAL   9    C    (A):   1304 ;  0.01 ;  0.05           
REMARK   3   TIGHT POSITIONAL   9    D    (A):   1304 ;  0.01 ;  0.05           
REMARK   3   TIGHT POSITIONAL   9    E    (A):   1304 ;  0.01 ;  0.05           
REMARK   3   TIGHT POSITIONAL   9    F    (A):   1304 ;  0.01 ;  0.05           
REMARK   3   TIGHT POSITIONAL   9    G    (A):   1304 ;  0.01 ;  0.05           
REMARK   3   TIGHT POSITIONAL   9    H    (A):   1304 ;  0.01 ;  0.05           
REMARK   3   TIGHT POSITIONAL   9    J    (A):   1304 ;  0.01 ;  0.05           
REMARK   3   TIGHT POSITIONAL   9    K    (A):   1304 ;  0.01 ;  0.05           
REMARK   3   TIGHT POSITIONAL   9    L    (A):   1304 ;  0.01 ;  0.05           
REMARK   3   MEDIUM POSITIONAL  9    I    (A):     12 ;  0.03 ;  0.50           
REMARK   3   MEDIUM POSITIONAL  9    A    (A):     12 ;  0.02 ;  0.50           
REMARK   3   MEDIUM POSITIONAL  9    B    (A):     12 ;  0.03 ;  0.50           
REMARK   3   MEDIUM POSITIONAL  9    C    (A):     12 ;  0.03 ;  0.50           
REMARK   3   MEDIUM POSITIONAL  9    D    (A):     12 ;  0.02 ;  0.50           
REMARK   3   MEDIUM POSITIONAL  9    E    (A):     12 ;  0.03 ;  0.50           
REMARK   3   MEDIUM POSITIONAL  9    F    (A):     12 ;  0.03 ;  0.50           
REMARK   3   MEDIUM POSITIONAL  9    G    (A):     12 ;  0.03 ;  0.50           
REMARK   3   MEDIUM POSITIONAL  9    H    (A):     12 ;  0.02 ;  0.50           
REMARK   3   MEDIUM POSITIONAL  9    J    (A):     12 ;  0.03 ;  0.50           
REMARK   3   MEDIUM POSITIONAL  9    K    (A):     12 ;  0.02 ;  0.50           
REMARK   3   MEDIUM POSITIONAL  9    L    (A):     12 ;  0.03 ;  0.50           
REMARK   3   TIGHT THERMAL      9    I (A**2):   1304 ;  0.01 ;  0.50           
REMARK   3   TIGHT THERMAL      9    A (A**2):   1304 ;  0.01 ;  0.50           
REMARK   3   TIGHT THERMAL      9    B (A**2):   1304 ;  0.01 ;  0.50           
REMARK   3   TIGHT THERMAL      9    C (A**2):   1304 ;  0.01 ;  0.50           
REMARK   3   TIGHT THERMAL      9    D (A**2):   1304 ;  0.01 ;  0.50           
REMARK   3   TIGHT THERMAL      9    E (A**2):   1304 ;  0.01 ;  0.50           
REMARK   3   TIGHT THERMAL      9    F (A**2):   1304 ;  0.01 ;  0.50           
REMARK   3   TIGHT THERMAL      9    G (A**2):   1304 ;  0.01 ;  0.50           
REMARK   3   TIGHT THERMAL      9    H (A**2):   1304 ;  0.01 ;  0.50           
REMARK   3   TIGHT THERMAL      9    J (A**2):   1304 ;  0.01 ;  0.50           
REMARK   3   TIGHT THERMAL      9    K (A**2):   1304 ;  0.01 ;  0.50           
REMARK   3   TIGHT THERMAL      9    L (A**2):   1304 ;  0.01 ;  0.50           
REMARK   3   MEDIUM THERMAL     9    I (A**2):     12 ;  0.03 ;  2.00           
REMARK   3   MEDIUM THERMAL     9    A (A**2):     12 ;  0.04 ;  2.00           
REMARK   3   MEDIUM THERMAL     9    B (A**2):     12 ;  0.03 ;  2.00           
REMARK   3   MEDIUM THERMAL     9    C (A**2):     12 ;  0.03 ;  2.00           
REMARK   3   MEDIUM THERMAL     9    D (A**2):     12 ;  0.03 ;  2.00           
REMARK   3   MEDIUM THERMAL     9    E (A**2):     12 ;  0.03 ;  2.00           
REMARK   3   MEDIUM THERMAL     9    F (A**2):     12 ;  0.03 ;  2.00           
REMARK   3   MEDIUM THERMAL     9    G (A**2):     12 ;  0.02 ;  2.00           
REMARK   3   MEDIUM THERMAL     9    H (A**2):     12 ;  0.05 ;  2.00           
REMARK   3   MEDIUM THERMAL     9    J (A**2):     12 ;  0.03 ;  2.00           
REMARK   3   MEDIUM THERMAL     9    K (A**2):     12 ;  0.02 ;  2.00           
REMARK   3   MEDIUM THERMAL     9    L (A**2):     12 ;  0.03 ;  2.00           
REMARK   3                                                                      
REMARK   3  NCS GROUP NUMBER               : 10                                 
REMARK   3     CHAIN NAMES                    : J A B C D E F G H I K L         
REMARK   3     NUMBER OF COMPONENTS NCS GROUP : 6                               
REMARK   3       COMPONENT C  SSSEQI  TO  C   SSSEQI   CODE                     
REMARK   3           1     J      1       J     102      1                      
REMARK   3           1     A      1       A     102      1                      
REMARK   3           1     B      1       B     102      1                      
REMARK   3           1     C      1       C     102      1                      
REMARK   3           1     D      1       D     102      1                      
REMARK   3           1     E      1       E     102      1                      
REMARK   3           1     F      1       F     102      1                      
REMARK   3           1     G      1       G     102      1                      
REMARK   3           1     H      1       H     102      1                      
REMARK   3           1     I      1       I     102      1                      
REMARK   3           1     K      1       K     102      1                      
REMARK   3           1     L      1       L     102      1                      
REMARK   3           2     J    104       J     156      1                      
REMARK   3           2     A    104       A     156      1                      
REMARK   3           2     B    104       B     156      1                      
REMARK   3           2     C    104       C     156      1                      
REMARK   3           2     D    104       D     156      1                      
REMARK   3           2     E    104       E     156      1                      
REMARK   3           2     F    104       F     156      1                      
REMARK   3           2     G    104       G     156      1                      
REMARK   3           2     H    104       H     156      1                      
REMARK   3           2     I    104       I     156      1                      
REMARK   3           2     K    104       K     156      1                      
REMARK   3           2     L    104       L     156      1                      
REMARK   3           3     J    157       J     158      4                      
REMARK   3           3     A    157       A     158      4                      
REMARK   3           3     B    157       B     158      4                      
REMARK   3           3     C    157       C     158      4                      
REMARK   3           3     D    157       D     158      4                      
REMARK   3           3     E    157       E     158      4                      
REMARK   3           3     F    157       F     158      4                      
REMARK   3           3     G    157       G     158      4                      
REMARK   3           3     H    157       H     158      4                      
REMARK   3           3     I    157       I     158      4                      
REMARK   3           3     K    157       K     158      4                      
REMARK   3           3     L    157       L     158      4                      
REMARK   3           4     J    300       J     301      1                      
REMARK   3           4     A    300       A     301      1                      
REMARK   3           4     B    300       B     301      1                      
REMARK   3           4     C    300       C     301      1                      
REMARK   3           4     D    300       D     301      1                      
REMARK   3           4     E    300       E     301      1                      
REMARK   3           4     F    300       F     301      1                      
REMARK   3           4     G    300       G     301      1                      
REMARK   3           4     H    300       H     301      1                      
REMARK   3           4     I    300       I     301      1                      
REMARK   3           4     K    300       K     301      1                      
REMARK   3           4     L    300       L     301      1                      
REMARK   3           5     J    250       J     250      1                      
REMARK   3           5     A    250       A     250      1                      
REMARK   3           5     B    250       B     250      1                      
REMARK   3           5     C    250       C     250      1                      
REMARK   3           5     D    250       D     250      1                      
REMARK   3           5     E    250       E     250      1                      
REMARK   3           5     F    250       F     250      1                      
REMARK   3           5     G    250       G     250      1                      
REMARK   3           5     H    250       H     250      1                      
REMARK   3           5     I    250       I     250      1                      
REMARK   3           5     K    250       K     250      1                      
REMARK   3           5     L    250       L     250      1                      
REMARK   3           6     J    400       J     400      1                      
REMARK   3           6     A    400       A     400      1                      
REMARK   3           6     B    400       B     400      1                      
REMARK   3           6     C    400       C     400      1                      
REMARK   3           6     D    400       D     400      1                      
REMARK   3           6     E    400       E     400      1                      
REMARK   3           6     F    400       F     400      1                      
REMARK   3           6     G    400       G     400      1                      
REMARK   3           6     H    400       H     400      1                      
REMARK   3           6     I    400       I     400      1                      
REMARK   3           6     K    400       K     400      1                      
REMARK   3           6     L    400       L     400      1                      
REMARK   3                   GROUP CHAIN        COUNT   RMS     WEIGHT          
REMARK   3   TIGHT POSITIONAL  10    J    (A):   1304 ;  0.01 ;  0.05           
REMARK   3   TIGHT POSITIONAL  10    A    (A):   1304 ;  0.01 ;  0.05           
REMARK   3   TIGHT POSITIONAL  10    B    (A):   1304 ;  0.01 ;  0.05           
REMARK   3   TIGHT POSITIONAL  10    C    (A):   1304 ;  0.01 ;  0.05           
REMARK   3   TIGHT POSITIONAL  10    D    (A):   1304 ;  0.01 ;  0.05           
REMARK   3   TIGHT POSITIONAL  10    E    (A):   1304 ;  0.01 ;  0.05           
REMARK   3   TIGHT POSITIONAL  10    F    (A):   1304 ;  0.01 ;  0.05           
REMARK   3   TIGHT POSITIONAL  10    G    (A):   1304 ;  0.01 ;  0.05           
REMARK   3   TIGHT POSITIONAL  10    H    (A):   1304 ;  0.01 ;  0.05           
REMARK   3   TIGHT POSITIONAL  10    I    (A):   1304 ;  0.01 ;  0.05           
REMARK   3   TIGHT POSITIONAL  10    K    (A):   1304 ;  0.01 ;  0.05           
REMARK   3   TIGHT POSITIONAL  10    L    (A):   1304 ;  0.01 ;  0.05           
REMARK   3   MEDIUM POSITIONAL 10    J    (A):     12 ;  0.03 ;  0.50           
REMARK   3   MEDIUM POSITIONAL 10    A    (A):     12 ;  0.02 ;  0.50           
REMARK   3   MEDIUM POSITIONAL 10    B    (A):     12 ;  0.03 ;  0.50           
REMARK   3   MEDIUM POSITIONAL 10    C    (A):     12 ;  0.03 ;  0.50           
REMARK   3   MEDIUM POSITIONAL 10    D    (A):     12 ;  0.02 ;  0.50           
REMARK   3   MEDIUM POSITIONAL 10    E    (A):     12 ;  0.03 ;  0.50           
REMARK   3   MEDIUM POSITIONAL 10    F    (A):     12 ;  0.03 ;  0.50           
REMARK   3   MEDIUM POSITIONAL 10    G    (A):     12 ;  0.03 ;  0.50           
REMARK   3   MEDIUM POSITIONAL 10    H    (A):     12 ;  0.02 ;  0.50           
REMARK   3   MEDIUM POSITIONAL 10    I    (A):     12 ;  0.03 ;  0.50           
REMARK   3   MEDIUM POSITIONAL 10    K    (A):     12 ;  0.02 ;  0.50           
REMARK   3   MEDIUM POSITIONAL 10    L    (A):     12 ;  0.03 ;  0.50           
REMARK   3   TIGHT THERMAL     10    J (A**2):   1304 ;  0.01 ;  0.50           
REMARK   3   TIGHT THERMAL     10    A (A**2):   1304 ;  0.01 ;  0.50           
REMARK   3   TIGHT THERMAL     10    B (A**2):   1304 ;  0.01 ;  0.50           
REMARK   3   TIGHT THERMAL     10    C (A**2):   1304 ;  0.01 ;  0.50           
REMARK   3   TIGHT THERMAL     10    D (A**2):   1304 ;  0.01 ;  0.50           
REMARK   3   TIGHT THERMAL     10    E (A**2):   1304 ;  0.01 ;  0.50           
REMARK   3   TIGHT THERMAL     10    F (A**2):   1304 ;  0.01 ;  0.50           
REMARK   3   TIGHT THERMAL     10    G (A**2):   1304 ;  0.01 ;  0.50           
REMARK   3   TIGHT THERMAL     10    H (A**2):   1304 ;  0.01 ;  0.50           
REMARK   3   TIGHT THERMAL     10    I (A**2):   1304 ;  0.01 ;  0.50           
REMARK   3   TIGHT THERMAL     10    K (A**2):   1304 ;  0.01 ;  0.50           
REMARK   3   TIGHT THERMAL     10    L (A**2):   1304 ;  0.01 ;  0.50           
REMARK   3   MEDIUM THERMAL    10    J (A**2):     12 ;  0.03 ;  2.00           
REMARK   3   MEDIUM THERMAL    10    A (A**2):     12 ;  0.04 ;  2.00           
REMARK   3   MEDIUM THERMAL    10    B (A**2):     12 ;  0.03 ;  2.00           
REMARK   3   MEDIUM THERMAL    10    C (A**2):     12 ;  0.03 ;  2.00           
REMARK   3   MEDIUM THERMAL    10    D (A**2):     12 ;  0.03 ;  2.00           
REMARK   3   MEDIUM THERMAL    10    E (A**2):     12 ;  0.03 ;  2.00           
REMARK   3   MEDIUM THERMAL    10    F (A**2):     12 ;  0.03 ;  2.00           
REMARK   3   MEDIUM THERMAL    10    G (A**2):     12 ;  0.02 ;  2.00           
REMARK   3   MEDIUM THERMAL    10    H (A**2):     12 ;  0.05 ;  2.00           
REMARK   3   MEDIUM THERMAL    10    I (A**2):     12 ;  0.03 ;  2.00           
REMARK   3   MEDIUM THERMAL    10    K (A**2):     12 ;  0.02 ;  2.00           
REMARK   3   MEDIUM THERMAL    10    L (A**2):     12 ;  0.03 ;  2.00           
REMARK   3                                                                      
REMARK   3  NCS GROUP NUMBER               : 11                                 
REMARK   3     CHAIN NAMES                    : K A B C D E F G H I J L         
REMARK   3     NUMBER OF COMPONENTS NCS GROUP : 6                               
REMARK   3       COMPONENT C  SSSEQI  TO  C   SSSEQI   CODE                     
REMARK   3           1     K      1       K     102      1                      
REMARK   3           1     A      1       A     102      1                      
REMARK   3           1     B      1       B     102      1                      
REMARK   3           1     C      1       C     102      1                      
REMARK   3           1     D      1       D     102      1                      
REMARK   3           1     E      1       E     102      1                      
REMARK   3           1     F      1       F     102      1                      
REMARK   3           1     G      1       G     102      1                      
REMARK   3           1     H      1       H     102      1                      
REMARK   3           1     I      1       I     102      1                      
REMARK   3           1     J      1       J     102      1                      
REMARK   3           1     L      1       L     102      1                      
REMARK   3           2     K    104       K     156      1                      
REMARK   3           2     A    104       A     156      1                      
REMARK   3           2     B    104       B     156      1                      
REMARK   3           2     C    104       C     156      1                      
REMARK   3           2     D    104       D     156      1                      
REMARK   3           2     E    104       E     156      1                      
REMARK   3           2     F    104       F     156      1                      
REMARK   3           2     G    104       G     156      1                      
REMARK   3           2     H    104       H     156      1                      
REMARK   3           2     I    104       I     156      1                      
REMARK   3           2     J    104       J     156      1                      
REMARK   3           2     L    104       L     156      1                      
REMARK   3           3     K    157       K     158      1                      
REMARK   3           3     A    157       A     158      1                      
REMARK   3           3     B    157       B     158      1                      
REMARK   3           3     C    157       C     158      1                      
REMARK   3           3     D    157       D     158      1                      
REMARK   3           3     E    157       E     158      1                      
REMARK   3           3     F    157       F     158      1                      
REMARK   3           3     G    157       G     158      1                      
REMARK   3           3     H    157       H     158      1                      
REMARK   3           3     I    157       I     158      1                      
REMARK   3           3     J    157       J     158      1                      
REMARK   3           3     L    157       L     158      1                      
REMARK   3           4     K    300       K     301      1                      
REMARK   3           4     A    300       A     301      1                      
REMARK   3           4     B    300       B     301      1                      
REMARK   3           4     C    300       C     301      1                      
REMARK   3           4     D    300       D     301      1                      
REMARK   3           4     E    300       E     301      1                      
REMARK   3           4     F    300       F     301      1                      
REMARK   3           4     G    300       G     301      1                      
REMARK   3           4     H    300       H     301      1                      
REMARK   3           4     I    300       I     301      1                      
REMARK   3           4     J    300       J     301      1                      
REMARK   3           4     L    300       L     301      1                      
REMARK   3           5     K    250       K     250      1                      
REMARK   3           5     A    250       A     250      1                      
REMARK   3           5     B    250       B     250      1                      
REMARK   3           5     C    250       C     250      1                      
REMARK   3           5     D    250       D     250      1                      
REMARK   3           5     E    250       E     250      1                      
REMARK   3           5     F    250       F     250      1                      
REMARK   3           5     G    250       G     250      1                      
REMARK   3           5     H    250       H     250      1                      
REMARK   3           5     I    250       I     250      1                      
REMARK   3           5     J    250       J     250      1                      
REMARK   3           5     L    250       L     250      1                      
REMARK   3           6     K    400       K     400      1                      
REMARK   3           6     A    400       A     400      1                      
REMARK   3           6     B    400       B     400      1                      
REMARK   3           6     C    400       C     400      1                      
REMARK   3           6     D    400       D     400      1                      
REMARK   3           6     E    400       E     400      1                      
REMARK   3           6     F    400       F     400      1                      
REMARK   3           6     G    400       G     400      1                      
REMARK   3           6     H    400       H     400      1                      
REMARK   3           6     I    400       I     400      1                      
REMARK   3           6     J    400       J     400      1                      
REMARK   3           6     L    400       L     400      1                      
REMARK   3                   GROUP CHAIN        COUNT   RMS     WEIGHT          
REMARK   3   TIGHT POSITIONAL  11    K    (A):   1316 ;  0.01 ;  0.05           
REMARK   3   TIGHT POSITIONAL  11    A    (A):   1316 ;  0.01 ;  0.05           
REMARK   3   TIGHT POSITIONAL  11    B    (A):   1316 ;  0.01 ;  0.05           
REMARK   3   TIGHT POSITIONAL  11    C    (A):   1316 ;  0.01 ;  0.05           
REMARK   3   TIGHT POSITIONAL  11    D    (A):   1316 ;  0.01 ;  0.05           
REMARK   3   TIGHT POSITIONAL  11    E    (A):   1316 ;  0.01 ;  0.05           
REMARK   3   TIGHT POSITIONAL  11    F    (A):   1316 ;  0.01 ;  0.05           
REMARK   3   TIGHT POSITIONAL  11    G    (A):   1316 ;  0.01 ;  0.05           
REMARK   3   TIGHT POSITIONAL  11    H    (A):   1316 ;  0.01 ;  0.05           
REMARK   3   TIGHT POSITIONAL  11    I    (A):   1316 ;  0.01 ;  0.05           
REMARK   3   TIGHT POSITIONAL  11    J    (A):   1316 ;  0.01 ;  0.05           
REMARK   3   TIGHT POSITIONAL  11    L    (A):   1316 ;  0.01 ;  0.05           
REMARK   3   TIGHT THERMAL     11    K (A**2):   1316 ;  0.01 ;  0.50           
REMARK   3   TIGHT THERMAL     11    A (A**2):   1316 ;  0.01 ;  0.50           
REMARK   3   TIGHT THERMAL     11    B (A**2):   1316 ;  0.01 ;  0.50           
REMARK   3   TIGHT THERMAL     11    C (A**2):   1316 ;  0.01 ;  0.50           
REMARK   3   TIGHT THERMAL     11    D (A**2):   1316 ;  0.01 ;  0.50           
REMARK   3   TIGHT THERMAL     11    E (A**2):   1316 ;  0.01 ;  0.50           
REMARK   3   TIGHT THERMAL     11    F (A**2):   1316 ;  0.01 ;  0.50           
REMARK   3   TIGHT THERMAL     11    G (A**2):   1316 ;  0.01 ;  0.50           
REMARK   3   TIGHT THERMAL     11    H (A**2):   1316 ;  0.01 ;  0.50           
REMARK   3   TIGHT THERMAL     11    I (A**2):   1316 ;  0.01 ;  0.50           
REMARK   3   TIGHT THERMAL     11    J (A**2):   1316 ;  0.01 ;  0.50           
REMARK   3   TIGHT THERMAL     11    L (A**2):   1316 ;  0.01 ;  0.50           
REMARK   3                                                                      
REMARK   3  NCS GROUP NUMBER               : 12                                 
REMARK   3     CHAIN NAMES                    : L A B C D E F G H I J K         
REMARK   3     NUMBER OF COMPONENTS NCS GROUP : 6                               
REMARK   3       COMPONENT C  SSSEQI  TO  C   SSSEQI   CODE                     
REMARK   3           1     L      1       L     102      1                      
REMARK   3           1     A      1       A     102      1                      
REMARK   3           1     B      1       B     102      1                      
REMARK   3           1     C      1       C     102      1                      
REMARK   3           1     D      1       D     102      1                      
REMARK   3           1     E      1       E     102      1                      
REMARK   3           1     F      1       F     102      1                      
REMARK   3           1     G      1       G     102      1                      
REMARK   3           1     H      1       H     102      1                      
REMARK   3           1     I      1       I     102      1                      
REMARK   3           1     J      1       J     102      1                      
REMARK   3           1     K      1       K     102      1                      
REMARK   3           2     L    104       L     156      1                      
REMARK   3           2     A    104       A     156      1                      
REMARK   3           2     B    104       B     156      1                      
REMARK   3           2     C    104       C     156      1                      
REMARK   3           2     D    104       D     156      1                      
REMARK   3           2     E    104       E     156      1                      
REMARK   3           2     F    104       F     156      1                      
REMARK   3           2     G    104       G     156      1                      
REMARK   3           2     H    104       H     156      1                      
REMARK   3           2     I    104       I     156      1                      
REMARK   3           2     J    104       J     156      1                      
REMARK   3           2     K    104       K     156      1                      
REMARK   3           3     L    157       L     158      1                      
REMARK   3           3     A    157       A     158      1                      
REMARK   3           3     B    157       B     158      1                      
REMARK   3           3     C    157       C     158      1                      
REMARK   3           3     D    157       D     158      1                      
REMARK   3           3     E    157       E     158      1                      
REMARK   3           3     F    157       F     158      1                      
REMARK   3           3     G    157       G     158      1                      
REMARK   3           3     H    157       H     158      1                      
REMARK   3           3     I    157       I     158      1                      
REMARK   3           3     J    157       J     158      1                      
REMARK   3           3     K    157       K     158      1                      
REMARK   3           4     L    300       L     301      1                      
REMARK   3           4     A    300       A     301      1                      
REMARK   3           4     B    300       B     301      1                      
REMARK   3           4     C    300       C     301      1                      
REMARK   3           4     D    300       D     301      1                      
REMARK   3           4     E    300       E     301      1                      
REMARK   3           4     F    300       F     301      1                      
REMARK   3           4     G    300       G     301      1                      
REMARK   3           4     H    300       H     301      1                      
REMARK   3           4     I    300       I     301      1                      
REMARK   3           4     J    300       J     301      1                      
REMARK   3           4     K    300       K     301      1                      
REMARK   3           5     L    250       L     250      1                      
REMARK   3           5     A    250       A     250      1                      
REMARK   3           5     B    250       B     250      1                      
REMARK   3           5     C    250       C     250      1                      
REMARK   3           5     D    250       D     250      1                      
REMARK   3           5     E    250       E     250      1                      
REMARK   3           5     F    250       F     250      1                      
REMARK   3           5     G    250       G     250      1                      
REMARK   3           5     H    250       H     250      1                      
REMARK   3           5     I    250       I     250      1                      
REMARK   3           5     J    250       J     250      1                      
REMARK   3           5     K    250       K     250      1                      
REMARK   3           6     L    400       L     400      1                      
REMARK   3           6     A    400       A     400      1                      
REMARK   3           6     B    400       B     400      1                      
REMARK   3           6     C    400       C     400      1                      
REMARK   3           6     D    400       D     400      1                      
REMARK   3           6     E    400       E     400      1                      
REMARK   3           6     F    400       F     400      1                      
REMARK   3           6     G    400       G     400      1                      
REMARK   3           6     H    400       H     400      1                      
REMARK   3           6     I    400       I     400      1                      
REMARK   3           6     J    400       J     400      1                      
REMARK   3           6     K    400       K     400      1                      
REMARK   3                   GROUP CHAIN        COUNT   RMS     WEIGHT          
REMARK   3   TIGHT POSITIONAL  12    L    (A):   1316 ;  0.01 ;  0.05           
REMARK   3   TIGHT POSITIONAL  12    A    (A):   1316 ;  0.01 ;  0.05           
REMARK   3   TIGHT POSITIONAL  12    B    (A):   1316 ;  0.01 ;  0.05           
REMARK   3   TIGHT POSITIONAL  12    C    (A):   1316 ;  0.01 ;  0.05           
REMARK   3   TIGHT POSITIONAL  12    D    (A):   1316 ;  0.01 ;  0.05           
REMARK   3   TIGHT POSITIONAL  12    E    (A):   1316 ;  0.01 ;  0.05           
REMARK   3   TIGHT POSITIONAL  12    F    (A):   1316 ;  0.01 ;  0.05           
REMARK   3   TIGHT POSITIONAL  12    G    (A):   1316 ;  0.01 ;  0.05           
REMARK   3   TIGHT POSITIONAL  12    H    (A):   1316 ;  0.01 ;  0.05           
REMARK   3   TIGHT POSITIONAL  12    I    (A):   1316 ;  0.01 ;  0.05           
REMARK   3   TIGHT POSITIONAL  12    J    (A):   1316 ;  0.01 ;  0.05           
REMARK   3   TIGHT POSITIONAL  12    K    (A):   1316 ;  0.01 ;  0.05           
REMARK   3   TIGHT THERMAL     12    L (A**2):   1316 ;  0.01 ;  0.50           
REMARK   3   TIGHT THERMAL     12    A (A**2):   1316 ;  0.01 ;  0.50           
REMARK   3   TIGHT THERMAL     12    B (A**2):   1316 ;  0.01 ;  0.50           
REMARK   3   TIGHT THERMAL     12    C (A**2):   1316 ;  0.01 ;  0.50           
REMARK   3   TIGHT THERMAL     12    D (A**2):   1316 ;  0.01 ;  0.50           
REMARK   3   TIGHT THERMAL     12    E (A**2):   1316 ;  0.01 ;  0.50           
REMARK   3   TIGHT THERMAL     12    F (A**2):   1316 ;  0.01 ;  0.50           
REMARK   3   TIGHT THERMAL     12    G (A**2):   1316 ;  0.01 ;  0.50           
REMARK   3   TIGHT THERMAL     12    H (A**2):   1316 ;  0.01 ;  0.50           
REMARK   3   TIGHT THERMAL     12    I (A**2):   1316 ;  0.01 ;  0.50           
REMARK   3   TIGHT THERMAL     12    J (A**2):   1316 ;  0.01 ;  0.50           
REMARK   3   TIGHT THERMAL     12    K (A**2):   1316 ;  0.01 ;  0.50           
REMARK   3                                                                      
REMARK   3  NCS GROUP NUMBER               : 13                                 
REMARK   3     CHAIN NAMES                    : B D F H J L                     
REMARK   3     NUMBER OF COMPONENTS NCS GROUP : 1                               
REMARK   3       COMPONENT C  SSSEQI  TO  C   SSSEQI   CODE                     
REMARK   3           1     B    200       B     200      1                      
REMARK   3           1     D    200       D     200      1                      
REMARK   3           1     F    200       F     200      1                      
REMARK   3           1     G    200       G     200      1                      
REMARK   3           1     I    200       I     200      1                      
REMARK   3           1     L    200       L     200      1                      
REMARK   3                   GROUP CHAIN        COUNT   RMS     WEIGHT          
REMARK   3   TIGHT POSITIONAL  13    B    (A):     43 ;  0.00 ;  0.05           
REMARK   3   TIGHT POSITIONAL  13    D    (A):     43 ;  0.00 ;  0.05           
REMARK   3   TIGHT POSITIONAL  13    F    (A):     43 ;  0.00 ;  0.05           
REMARK   3   TIGHT POSITIONAL  13    H    (A):     43 ;  0.00 ;  0.05           
REMARK   3   TIGHT POSITIONAL  13    J    (A):     43 ;  0.00 ;  0.05           
REMARK   3   TIGHT POSITIONAL  13    L    (A):     43 ;  0.00 ;  0.05           
REMARK   3   TIGHT THERMAL     13    B (A**2):     43 ;  0.00 ;  0.50           
REMARK   3   TIGHT THERMAL     13    D (A**2):     43 ;  0.00 ;  0.50           
REMARK   3   TIGHT THERMAL     13    F (A**2):     43 ;  0.00 ;  0.50           
REMARK   3   TIGHT THERMAL     13    H (A**2):     43 ;  0.00 ;  0.50           
REMARK   3   TIGHT THERMAL     13    J (A**2):     43 ;  0.00 ;  0.50           
REMARK   3   TIGHT THERMAL     13    L (A**2):     43 ;  0.00 ;  0.50           
REMARK   3                                                                      
REMARK   3  NCS GROUP NUMBER               : 14                                 
REMARK   3     CHAIN NAMES                    : D B F H J L                     
REMARK   3     NUMBER OF COMPONENTS NCS GROUP : 1                               
REMARK   3       COMPONENT C  SSSEQI  TO  C   SSSEQI   CODE                     
REMARK   3           1     D    200       D     200      1                      
REMARK   3           1     B    200       B     200      1                      
REMARK   3           1     F    200       F     200      1                      
REMARK   3           1     G    200       G     200      1                      
REMARK   3           1     I    200       I     200      1                      
REMARK   3           1     L    200       L     200      1                      
REMARK   3                   GROUP CHAIN        COUNT   RMS     WEIGHT          
REMARK   3   TIGHT POSITIONAL  14    D    (A):     43 ;  0.00 ;  0.05           
REMARK   3   TIGHT POSITIONAL  14    B    (A):     43 ;  0.00 ;  0.05           
REMARK   3   TIGHT POSITIONAL  14    F    (A):     43 ;  0.00 ;  0.05           
REMARK   3   TIGHT POSITIONAL  14    H    (A):     43 ;  0.00 ;  0.05           
REMARK   3   TIGHT POSITIONAL  14    J    (A):     43 ;  0.00 ;  0.05           
REMARK   3   TIGHT POSITIONAL  14    L    (A):     43 ;  0.00 ;  0.05           
REMARK   3   TIGHT THERMAL     14    D (A**2):     43 ;  0.00 ;  0.50           
REMARK   3   TIGHT THERMAL     14    B (A**2):     43 ;  0.00 ;  0.50           
REMARK   3   TIGHT THERMAL     14    F (A**2):     43 ;  0.00 ;  0.50           
REMARK   3   TIGHT THERMAL     14    H (A**2):     43 ;  0.00 ;  0.50           
REMARK   3   TIGHT THERMAL     14    J (A**2):     43 ;  0.00 ;  0.50           
REMARK   3   TIGHT THERMAL     14    L (A**2):     43 ;  0.00 ;  0.50           
REMARK   3                                                                      
REMARK   3  NCS GROUP NUMBER               : 15                                 
REMARK   3     CHAIN NAMES                    : F B D H J L                     
REMARK   3     NUMBER OF COMPONENTS NCS GROUP : 1                               
REMARK   3       COMPONENT C  SSSEQI  TO  C   SSSEQI   CODE                     
REMARK   3           1     F    200       F     200      1                      
REMARK   3           1     B    200       B     200      1                      
REMARK   3           1     D    200       D     200      1                      
REMARK   3           1     G    200       G     200      1                      
REMARK   3           1     I    200       I     200      1                      
REMARK   3           1     L    200       L     200      1                      
REMARK   3                   GROUP CHAIN        COUNT   RMS     WEIGHT          
REMARK   3   TIGHT POSITIONAL  15    F    (A):     43 ;  0.00 ;  0.05           
REMARK   3   TIGHT POSITIONAL  15    B    (A):     43 ;  0.00 ;  0.05           
REMARK   3   TIGHT POSITIONAL  15    D    (A):     43 ;  0.00 ;  0.05           
REMARK   3   TIGHT POSITIONAL  15    H    (A):     43 ;  0.00 ;  0.05           
REMARK   3   TIGHT POSITIONAL  15    J    (A):     43 ;  0.00 ;  0.05           
REMARK   3   TIGHT POSITIONAL  15    L    (A):     43 ;  0.00 ;  0.05           
REMARK   3   TIGHT THERMAL     15    F (A**2):     43 ;  0.00 ;  0.50           
REMARK   3   TIGHT THERMAL     15    B (A**2):     43 ;  0.00 ;  0.50           
REMARK   3   TIGHT THERMAL     15    D (A**2):     43 ;  0.00 ;  0.50           
REMARK   3   TIGHT THERMAL     15    H (A**2):     43 ;  0.00 ;  0.50           
REMARK   3   TIGHT THERMAL     15    J (A**2):     43 ;  0.00 ;  0.50           
REMARK   3   TIGHT THERMAL     15    L (A**2):     43 ;  0.00 ;  0.50           
REMARK   3                                                                      
REMARK   3  NCS GROUP NUMBER               : 16                                 
REMARK   3     CHAIN NAMES                    : H B D F J L                     
REMARK   3     NUMBER OF COMPONENTS NCS GROUP : 1                               
REMARK   3       COMPONENT C  SSSEQI  TO  C   SSSEQI   CODE                     
REMARK   3           1     G    200       G     200      1                      
REMARK   3           1     B    200       B     200      1                      
REMARK   3           1     D    200       D     200      1                      
REMARK   3           1     F    200       F     200      1                      
REMARK   3           1     I    200       I     200      1                      
REMARK   3           1     L    200       L     200      1                      
REMARK   3                   GROUP CHAIN        COUNT   RMS     WEIGHT          
REMARK   3   TIGHT POSITIONAL  16    H    (A):     43 ;  0.00 ;  0.05           
REMARK   3   TIGHT POSITIONAL  16    B    (A):     43 ;  0.00 ;  0.05           
REMARK   3   TIGHT POSITIONAL  16    D    (A):     43 ;  0.00 ;  0.05           
REMARK   3   TIGHT POSITIONAL  16    F    (A):     43 ;  0.00 ;  0.05           
REMARK   3   TIGHT POSITIONAL  16    J    (A):     43 ;  0.00 ;  0.05           
REMARK   3   TIGHT POSITIONAL  16    L    (A):     43 ;  0.00 ;  0.05           
REMARK   3   TIGHT THERMAL     16    H (A**2):     43 ;  0.00 ;  0.50           
REMARK   3   TIGHT THERMAL     16    B (A**2):     43 ;  0.00 ;  0.50           
REMARK   3   TIGHT THERMAL     16    D (A**2):     43 ;  0.00 ;  0.50           
REMARK   3   TIGHT THERMAL     16    F (A**2):     43 ;  0.00 ;  0.50           
REMARK   3   TIGHT THERMAL     16    J (A**2):     43 ;  0.00 ;  0.50           
REMARK   3   TIGHT THERMAL     16    L (A**2):     43 ;  0.00 ;  0.50           
REMARK   3                                                                      
REMARK   3  NCS GROUP NUMBER               : 17                                 
REMARK   3     CHAIN NAMES                    : J B D F H L                     
REMARK   3     NUMBER OF COMPONENTS NCS GROUP : 1                               
REMARK   3       COMPONENT C  SSSEQI  TO  C   SSSEQI   CODE                     
REMARK   3           1     I    200       I     200      1                      
REMARK   3           1     B    200       B     200      1                      
REMARK   3           1     D    200       D     200      1                      
REMARK   3           1     F    200       F     200      1                      
REMARK   3           1     G    200       G     200      1                      
REMARK   3           1     L    200       L     200      1                      
REMARK   3                   GROUP CHAIN        COUNT   RMS     WEIGHT          
REMARK   3   TIGHT POSITIONAL  17    J    (A):     43 ;  0.00 ;  0.05           
REMARK   3   TIGHT POSITIONAL  17    B    (A):     43 ;  0.00 ;  0.05           
REMARK   3   TIGHT POSITIONAL  17    D    (A):     43 ;  0.00 ;  0.05           
REMARK   3   TIGHT POSITIONAL  17    F    (A):     43 ;  0.00 ;  0.05           
REMARK   3   TIGHT POSITIONAL  17    H    (A):     43 ;  0.00 ;  0.05           
REMARK   3   TIGHT POSITIONAL  17    L    (A):     43 ;  0.00 ;  0.05           
REMARK   3   TIGHT THERMAL     17    J (A**2):     43 ;  0.00 ;  0.50           
REMARK   3   TIGHT THERMAL     17    B (A**2):     43 ;  0.00 ;  0.50           
REMARK   3   TIGHT THERMAL     17    D (A**2):     43 ;  0.00 ;  0.50           
REMARK   3   TIGHT THERMAL     17    F (A**2):     43 ;  0.00 ;  0.50           
REMARK   3   TIGHT THERMAL     17    H (A**2):     43 ;  0.00 ;  0.50           
REMARK   3   TIGHT THERMAL     17    L (A**2):     43 ;  0.00 ;  0.50           
REMARK   3                                                                      
REMARK   3  NCS GROUP NUMBER               : 18                                 
REMARK   3     CHAIN NAMES                    : L B D F H J                     
REMARK   3     NUMBER OF COMPONENTS NCS GROUP : 1                               
REMARK   3       COMPONENT C  SSSEQI  TO  C   SSSEQI   CODE                     
REMARK   3           1     L    200       L     200      1                      
REMARK   3           1     B    200       B     200      1                      
REMARK   3           1     D    200       D     200      1                      
REMARK   3           1     F    200       F     200      1                      
REMARK   3           1     G    200       G     200      1                      
REMARK   3           1     I    200       I     200      1                      
REMARK   3           1     L    200       L     200      1                      
REMARK   3                   GROUP CHAIN        COUNT   RMS     WEIGHT          
REMARK   3   TIGHT POSITIONAL  18    L    (A):     43 ;  0.00 ;  0.05           
REMARK   3   TIGHT POSITIONAL  18    B    (A):     43 ;  0.00 ;  0.05           
REMARK   3   TIGHT POSITIONAL  18    D    (A):     43 ;  0.00 ;  0.05           
REMARK   3   TIGHT POSITIONAL  18    F    (A):     43 ;  0.00 ;  0.05           
REMARK   3   TIGHT POSITIONAL  18    H    (A):     43 ;  0.00 ;  0.05           
REMARK   3   TIGHT POSITIONAL  18    J    (A):     43 ;  0.00 ;  0.05           
REMARK   3   TIGHT POSITIONAL  18    L    (A):     43 ;  0.00 ;  0.05           
REMARK   3   TIGHT THERMAL     18    L (A**2):     43 ;  0.00 ;  0.50           
REMARK   3   TIGHT THERMAL     18    B (A**2):     43 ;  0.00 ;  0.50           
REMARK   3   TIGHT THERMAL     18    D (A**2):     43 ;  0.00 ;  0.50           
REMARK   3   TIGHT THERMAL     18    F (A**2):     43 ;  0.00 ;  0.50           
REMARK   3   TIGHT THERMAL     18    H (A**2):     43 ;  0.00 ;  0.50           
REMARK   3   TIGHT THERMAL     18    J (A**2):     43 ;  0.00 ;  0.50           
REMARK   3   TIGHT THERMAL     18    L (A**2):     43 ;  0.00 ;  0.50           
REMARK   3                                                                      
REMARK   3  TLS DETAILS                                                         
REMARK   3   NUMBER OF TLS GROUPS  : NULL                                       
REMARK   3                                                                      
REMARK   3  BULK SOLVENT MODELLING.                                             
REMARK   3   METHOD USED : MASK                                                 
REMARK   3   PARAMETERS FOR MASK CALCULATION                                    
REMARK   3   VDW PROBE RADIUS   : 1.40                                          
REMARK   3   ION PROBE RADIUS   : 0.80                                          
REMARK   3   SHRINKAGE RADIUS   : 0.80                                          
REMARK   3                                                                      
REMARK   3  OTHER REFINEMENT REMARKS: HYDROGENS HAVE BEEN ADDED IN THE          
REMARK   3  RIDING POSITIONS                                                    
REMARK   4                                                                      
REMARK   4 3E1M COMPLIES WITH FORMAT V. 3.20, 01-DEC-08                         
REMARK 100                                                                      
REMARK 100 THIS ENTRY HAS BEEN PROCESSED BY RCSB ON 07-AUG-08.                  
REMARK 100 THE RCSB ID CODE IS RCSB048760.                                      
REMARK 200                                                                      
REMARK 200 EXPERIMENTAL DETAILS                                                 
REMARK 200  EXPERIMENT TYPE                : X-RAY DIFFRACTION                  
REMARK 200  DATE OF DATA COLLECTION        : 01-JAN-06                          
REMARK 200  TEMPERATURE           (KELVIN) : 100.0                              
REMARK 200  PH                             : 5.00                               
REMARK 200  NUMBER OF CRYSTALS USED        : 1                                  
REMARK 200                                                                      
REMARK 200  SYNCHROTRON              (Y/N) : Y                                  
REMARK 200  RADIATION SOURCE               : SRS                                
REMARK 200  BEAMLINE                       : PX10.1                             
REMARK 200  X-RAY GENERATOR MODEL          : NULL                               
REMARK 200  MONOCHROMATIC OR LAUE    (M/L) : M                                  
REMARK 200  WAVELENGTH OR RANGE        (A) : 1.740                              
REMARK 200  MONOCHROMATOR                  : NULL                               
REMARK 200  OPTICS                         : NULL                               
REMARK 200                                                                      
REMARK 200  DETECTOR TYPE                  : CCD                                
REMARK 200  DETECTOR MANUFACTURER          : NULL                               
REMARK 200  INTENSITY-INTEGRATION SOFTWARE : MOSFLM                             
REMARK 200  DATA SCALING SOFTWARE          : SCALA                              
REMARK 200                                                                      
REMARK 200  NUMBER OF UNIQUE REFLECTIONS   : 73181                              
REMARK 200  RESOLUTION RANGE HIGH      (A) : 2.700                              
REMARK 200  RESOLUTION RANGE LOW       (A) : 32.000                             
REMARK 200  REJECTION CRITERIA  (SIGMA(I)) : 1.000                              
REMARK 200                                                                      
REMARK 200 OVERALL.                                                             
REMARK 200  COMPLETENESS FOR RANGE     (%) : 85.3                               
REMARK 200  DATA REDUNDANCY                : 7.400                              
REMARK 200  R MERGE                    (I) : NULL                               
REMARK 200  R SYM                      (I) : 0.10100                            
REMARK 200  <I/SIGMA(I)> FOR THE DATA SET  : 14.4000                            
REMARK 200                                                                      
REMARK 200 IN THE HIGHEST RESOLUTION SHELL.                                     
REMARK 200  HIGHEST RESOLUTION SHELL, RANGE HIGH (A) : 2.70                     
REMARK 200  HIGHEST RESOLUTION SHELL, RANGE LOW  (A) : 2.85                     
REMARK 200  COMPLETENESS FOR SHELL     (%) : 46.8                               
REMARK 200  DATA REDUNDANCY IN SHELL       : 4.30                               
REMARK 200  R MERGE FOR SHELL          (I) : NULL                               
REMARK 200  R SYM FOR SHELL            (I) : 0.22500                            
REMARK 200  <I/SIGMA(I)> FOR SHELL         : 4.700                              
REMARK 200                                                                      
REMARK 200 DIFFRACTION PROTOCOL: SINGLE WAVELENGTH                              
REMARK 200 METHOD USED TO DETERMINE THE STRUCTURE: MOLECULAR REPLACEMENT        
REMARK 200 SOFTWARE USED: MOLREP                                                
REMARK 200 STARTING MODEL: NULL                                                 
REMARK 200                                                                      
REMARK 200 REMARK: NULL                                                         
REMARK 280                                                                      
REMARK 280 CRYSTAL                                                              
REMARK 280 SOLVENT CONTENT, VS   (%): 64.61                                     
REMARK 280 MATTHEWS COEFFICIENT, VM (ANGSTROMS**3/DA): 3.48                     
REMARK 280                                                                      
REMARK 280 CRYSTALLIZATION CONDITIONS: 1.8 M AMMONIUM SULFATE, 0.1 M TRI-       
REMARK 280  SODIUM CITRATE PH 5.0. SUBSEQUENTLY, APO-BFR CRYSTALS WERE          
REMARK 280  SOAKED IN A CRYOPROTECTANCT CONTAINING FE2+ AND BUFFERED USING      
REMARK 280  MOPS PH 7 IN PLACE OF CITRATE PH 5. EXPOSURE TO IRON WAS            
REMARK 280  LIMITED TO 2.5 MINUTES BEFORE FLASH FREEZING IN LIQUID              
REMARK 280  NITROGEN. SEE PAPER FOR FULL DETAILS., VAPOR DIFFUSION,             
REMARK 280  SITTING DROP, TEMPERATURE 298K, PH 5.00                             
REMARK 290                                                                      
REMARK 290 CRYSTALLOGRAPHIC SYMMETRY                                            
REMARK 290 SYMMETRY OPERATORS FOR SPACE GROUP: P 42 21 2                        
REMARK 290                                                                      
REMARK 290      SYMOP   SYMMETRY                                                
REMARK 290     NNNMMM   OPERATOR                                                
REMARK 290       1555   X,Y,Z                                                   
REMARK 290       2555   -X,-Y,Z                                                 
REMARK 290       3555   -Y+1/2,X+1/2,Z+1/2                                      
REMARK 290       4555   Y+1/2,-X+1/2,Z+1/2                                      
REMARK 290       5555   -X+1/2,Y+1/2,-Z+1/2                                     
REMARK 290       6555   X+1/2,-Y+1/2,-Z+1/2                                     
REMARK 290       7555   Y,X,-Z                                                  
REMARK 290       8555   -Y,-X,-Z                                                
REMARK 290                                                                      
REMARK 290     WHERE NNN -> OPERATOR NUMBER                                     
REMARK 290           MMM -> TRANSLATION VECTOR                                  
REMARK 290                                                                      
REMARK 290 CRYSTALLOGRAPHIC SYMMETRY TRANSFORMATIONS                            
REMARK 290 THE FOLLOWING TRANSFORMATIONS OPERATE ON THE ATOM/HETATM             
REMARK 290 RECORDS IN THIS ENTRY TO PRODUCE CRYSTALLOGRAPHICALLY                
REMARK 290 RELATED MOLECULES.                                                   
REMARK 290   SMTRY1   1  1.000000  0.000000  0.000000        0.00000            
REMARK 290   SMTRY2   1  0.000000  1.000000  0.000000        0.00000            
REMARK 290   SMTRY3   1  0.000000  0.000000  1.000000        0.00000            
REMARK 290   SMTRY1   2 -1.000000  0.000000  0.000000        0.00000            
REMARK 290   SMTRY2   2  0.000000 -1.000000  0.000000        0.00000            
REMARK 290   SMTRY3   2  0.000000  0.000000  1.000000        0.00000            
REMARK 290   SMTRY1   3  0.000000 -1.000000  0.000000      103.98600            
REMARK 290   SMTRY2   3  1.000000  0.000000  0.000000      103.98600            
REMARK 290   SMTRY3   3  0.000000  0.000000  1.000000       71.43900            
REMARK 290   SMTRY1   4  0.000000  1.000000  0.000000      103.98600            
REMARK 290   SMTRY2   4 -1.000000  0.000000  0.000000      103.98600            
REMARK 290   SMTRY3   4  0.000000  0.000000  1.000000       71.43900            
REMARK 290   SMTRY1   5 -1.000000  0.000000  0.000000      103.98600            
REMARK 290   SMTRY2   5  0.000000  1.000000  0.000000      103.98600            
REMARK 290   SMTRY3   5  0.000000  0.000000 -1.000000       71.43900            
REMARK 290   SMTRY1   6  1.000000  0.000000  0.000000      103.98600            
REMARK 290   SMTRY2   6  0.000000 -1.000000  0.000000      103.98600            
REMARK 290   SMTRY3   6  0.000000  0.000000 -1.000000       71.43900            
REMARK 290   SMTRY1   7  0.000000  1.000000  0.000000        0.00000            
REMARK 290   SMTRY2   7  1.000000  0.000000  0.000000        0.00000            
REMARK 290   SMTRY3   7  0.000000  0.000000 -1.000000        0.00000            
REMARK 290   SMTRY1   8  0.000000 -1.000000  0.000000        0.00000            
REMARK 290   SMTRY2   8 -1.000000  0.000000  0.000000        0.00000            
REMARK 290   SMTRY3   8  0.000000  0.000000 -1.000000        0.00000            
REMARK 290                                                                      
REMARK 290 REMARK: NULL                                                         
REMARK 300                                                                      
REMARK 300 BIOMOLECULE: 1                                                       
REMARK 300 SEE REMARK 350 FOR THE AUTHOR PROVIDED AND/OR PROGRAM                
REMARK 300 GENERATED ASSEMBLY INFORMATION FOR THE STRUCTURE IN                  
REMARK 300 THIS ENTRY. THE REMARK MAY ALSO PROVIDE INFORMATION ON               
REMARK 300 BURIED SURFACE AREA.                                                 
REMARK 350                                                                      
REMARK 350 COORDINATES FOR A COMPLETE MULTIMER REPRESENTING THE KNOWN           
REMARK 350 BIOLOGICALLY SIGNIFICANT OLIGOMERIZATION STATE OF THE                
REMARK 350 MOLECULE CAN BE GENERATED BY APPLYING BIOMT TRANSFORMATIONS          
REMARK 350 GIVEN BELOW.  BOTH NON-CRYSTALLOGRAPHIC AND                          
REMARK 350 CRYSTALLOGRAPHIC OPERATIONS ARE GIVEN.                               
REMARK 350                                                                      
REMARK 350 BIOMOLECULE: 1                                                       
REMARK 350 AUTHOR DETERMINED BIOLOGICAL UNIT: 24-MERIC                          
REMARK 350 SOFTWARE DETERMINED QUATERNARY STRUCTURE: 24-MERIC                   
REMARK 350 SOFTWARE USED: PISA                                                  
REMARK 350 TOTAL BURIED SURFACE AREA: 105400 ANGSTROM**2                        
REMARK 350 SURFACE AREA OF THE COMPLEX: 132140 ANGSTROM**2                      
REMARK 350 CHANGE IN SOLVENT FREE ENERGY: -1812.0 KCAL/MOL                      
REMARK 350 APPLY THE FOLLOWING TO CHAINS: A, B, C, D, G, H, I, J, K,            
REMARK 350                    AND CHAINS: L, E, F                               
REMARK 350   BIOMT1   1  1.000000  0.000000  0.000000        0.00000            
REMARK 350   BIOMT2   1  0.000000  1.000000  0.000000        0.00000            
REMARK 350   BIOMT3   1  0.000000  0.000000  1.000000        0.00000            
REMARK 350   BIOMT1   2  0.000000  1.000000  0.000000        0.00000            
REMARK 350   BIOMT2   2  1.000000  0.000000  0.000000        0.00000            
REMARK 350   BIOMT3   2  0.000000  0.000000 -1.000000        0.00000            
REMARK 470                                                                      
REMARK 470 MISSING ATOM                                                         
REMARK 470 THE FOLLOWING RESIDUES HAVE MISSING ATOMS(M=MODEL NUMBER;            
REMARK 470 RES=RESIDUE NAME; C=CHAIN IDENTIFIER; SSEQ=SEQUENCE NUMBER;          
REMARK 470 I=INSERTION CODE):                                                   
REMARK 470   M RES CSSEQI  ATOMS                                                
REMARK 470     GLY A 158    O                                                   
REMARK 470     GLY B 158    O                                                   
REMARK 470     GLY C 158    O                                                   
REMARK 470     GLY D 158    O                                                   
REMARK 470     GLY E 158    O                                                   
REMARK 470     GLY F 158    O                                                   
REMARK 470     GLY G 158    O                                                   
REMARK 470     GLY H 158    O                                                   
REMARK 470     GLY I 158    O                                                   
REMARK 470     GLY J 158    O                                                   
REMARK 470     GLY K 158    O                                                   
REMARK 470     GLY L 158    O                                                   
REMARK 500                                                                      
REMARK 500 GEOMETRY AND STEREOCHEMISTRY                                         
REMARK 500 SUBTOPIC: CLOSE CONTACTS IN SAME ASYMMETRIC UNIT                     
REMARK 500                                                                      
REMARK 500 THE FOLLOWING ATOMS ARE IN CLOSE CONTACT.                            
REMARK 500                                                                      
REMARK 500  ATM1  RES C  SSEQI   ATM2  RES C  SSEQI           DISTANCE          
REMARK 500   SD   MET I    52    FE    HEM I   200              2.14            
REMARK 500                                                                      
REMARK 500 REMARK: NULL                                                         
REMARK 500                                                                      
REMARK 500 GEOMETRY AND STEREOCHEMISTRY                                         
REMARK 500 SUBTOPIC: COVALENT BOND LENGTHS                                      
REMARK 500                                                                      
REMARK 500 THE STEREOCHEMICAL PARAMETERS OF THE FOLLOWING RESIDUES              
REMARK 500 HAVE VALUES WHICH DEVIATE FROM EXPECTED VALUES BY MORE               
REMARK 500 THAN 6*RMSD (M=MODEL NUMBER; RES=RESIDUE NAME; C=CHAIN               
REMARK 500 IDENTIFIER; SSEQ=SEQUENCE NUMBER; I=INSERTION CODE).                 
REMARK 500                                                                      
REMARK 500 STANDARD TABLE:                                                      
REMARK 500 FORMAT: (10X,I3,1X,2(A3,1X,A1,I4,A1,1X,A4,3X),1X,F6.3)               
REMARK 500                                                                      
REMARK 500 EXPECTED VALUES PROTEIN: ENGH AND HUBER, 1999                        
REMARK 500 EXPECTED VALUES NUCLEIC ACID: CLOWNEY ET AL 1996                     
REMARK 500                                                                      
REMARK 500  M RES CSSEQI ATM1   RES CSSEQI ATM2   DEVIATION                     
REMARK 500    GLU D 122   CG    GLU D 122   CD      0.097                       
REMARK 500    GLU F 122   CG    GLU F 122   CD      0.093                       
REMARK 500    GLU J 122   CG    GLU J 122   CD      0.093                       
REMARK 500    GLU K 122   CG    GLU K 122   CD      0.092                       
REMARK 500    GLU L 122   CG    GLU L 122   CD      0.097                       
REMARK 500                                                                      
REMARK 500 REMARK: NULL                                                         
REMARK 500                                                                      
REMARK 500 GEOMETRY AND STEREOCHEMISTRY                                         
REMARK 500 SUBTOPIC: COVALENT BOND ANGLES                                       
REMARK 500                                                                      
REMARK 500 THE STEREOCHEMICAL PARAMETERS OF THE FOLLOWING RESIDUES              
REMARK 500 HAVE VALUES WHICH DEVIATE FROM EXPECTED VALUES BY MORE               
REMARK 500 THAN 6*RMSD (M=MODEL NUMBER; RES=RESIDUE NAME; C=CHAIN               
REMARK 500 IDENTIFIER; SSEQ=SEQUENCE NUMBER; I=INSERTION CODE).                 
REMARK 500                                                                      
REMARK 500 STANDARD TABLE:                                                      
REMARK 500 FORMAT: (10X,I3,1X,A3,1X,A1,I4,A1,3(1X,A4,2X),12X,F5.1)              
REMARK 500                                                                      
REMARK 500 EXPECTED VALUES PROTEIN: ENGH AND HUBER, 1999                        
REMARK 500 EXPECTED VALUES NUCLEIC ACID: CLOWNEY ET AL 1996                     
REMARK 500                                                                      
REMARK 500  M RES CSSEQI ATM1   ATM2   ATM3                                     
REMARK 500    LEU I  19   CA  -  CB  -  CG  ANGL. DEV. =  13.9 DEGREES          
REMARK 500                                                                      
REMARK 500 REMARK: NULL                                                         
REMARK 500                                                                      
REMARK 500 GEOMETRY AND STEREOCHEMISTRY                                         
REMARK 500 SUBTOPIC: TORSION ANGLES                                             
REMARK 500                                                                      
REMARK 500 TORSION ANGLES OUTSIDE THE EXPECTED RAMACHANDRAN REGIONS:            
REMARK 500 (M=MODEL NUMBER; RES=RESIDUE NAME; C=CHAIN IDENTIFIER;               
REMARK 500 SSEQ=SEQUENCE NUMBER; I=INSERTION CODE).                             
REMARK 500                                                                      
REMARK 500 STANDARD TABLE:                                                      
REMARK 500 FORMAT:(10X,I3,1X,A3,1X,A1,I4,A1,4X,F7.2,3X,F7.2)                    
REMARK 500                                                                      
REMARK 500 EXPECTED VALUES: GJ KLEYWEGT AND TA JONES (1996). PHI/PSI-           
REMARK 500 CHOLOGY: RAMACHANDRAN REVISITED. STRUCTURE 4, 1395 - 1400            
REMARK 500                                                                      
REMARK 500  M RES CSSEQI        PSI       PHI                                   
REMARK 500    GLU A  66       31.06     71.27                                   
REMARK 500    GLU B  66       30.43     71.97                                   
REMARK 500    GLU C  66       30.81     71.94                                   
REMARK 500    GLU D  66       30.41     72.20                                   
REMARK 500    GLU E  66       31.29     71.76                                   
REMARK 500    GLU F  66       31.23     71.56                                   
REMARK 500    GLU G  66       30.56     71.80                                   
REMARK 500    GLU H  66       31.36     71.26                                   
REMARK 500    GLU I  66       30.52     72.07                                   
REMARK 500    GLU J  66       31.24     71.49                                   
REMARK 500    GLU K  66       31.38     71.36                                   
REMARK 500    GLU L  66       31.06     71.76                                   
REMARK 500                                                                      
REMARK 500 REMARK: NULL                                                         
REMARK 500                                                                      
REMARK 500 GEOMETRY AND STEREOCHEMISTRY                                         
REMARK 500 SUBTOPIC: CHIRAL CENTERS                                             
REMARK 500                                                                      
REMARK 500 UNEXPECTED CONFIGURATION OF THE FOLLOWING CHIRAL                     
REMARK 500 CENTER(S) USING IMPROPER CA--C--CB--N CHIRALITY                      
REMARK 500 M=MODEL NUMBER; RES=RESIDUE NAME; C=CHAIN                            
REMARK 500 IDENTIFIER; SSEQ=SEQUENCE NUMBER; I=INSERTION CODE                   
REMARK 500                                                                      
REMARK 500 STANDARD TABLE:                                                      
REMARK 500 FORMAT: (11X,I3,1X,A3,1X,A1,I4,A1,6X,F5.1,6X,A1,10X,A1,3X,A16)       
REMARK 500                                                                      
REMARK 500   M RES CSSEQI    IMPROPER   EXPECTED   FOUND DETAILS                
REMARK 500     LEU A  19        22.1      L          L   OUTSIDE RANGE          
REMARK 500     VAL A 115        24.1      L          L   OUTSIDE RANGE          
REMARK 500     LEU B  19        21.9      L          L   OUTSIDE RANGE          
REMARK 500     VAL B 115        23.6      L          L   OUTSIDE RANGE          
REMARK 500     LEU C  19        22.3      L          L   OUTSIDE RANGE          
REMARK 500     VAL C 115        24.2      L          L   OUTSIDE RANGE          
REMARK 500     LEU D  19        21.4      L          L   OUTSIDE RANGE          
REMARK 500     VAL D 115        24.2      L          L   OUTSIDE RANGE          
REMARK 500     LEU E  19        21.9      L          L   OUTSIDE RANGE          
REMARK 500     VAL E 115        24.7      L          L   OUTSIDE RANGE          
REMARK 500     LEU F  19        21.7      L          L   OUTSIDE RANGE          
REMARK 500     VAL F 115        24.1      L          L   OUTSIDE RANGE          
REMARK 500     LEU G  19        22.0      L          L   OUTSIDE RANGE          
REMARK 500     VAL G 115        24.1      L          L   OUTSIDE RANGE          
REMARK 500     LEU H  19        21.7      L          L   OUTSIDE RANGE          
REMARK 500     VAL H 115        24.5      L          L   OUTSIDE RANGE          
REMARK 500     LEU I  19        22.1      L          L   OUTSIDE RANGE          
REMARK 500     VAL I 115        24.2      L          L   OUTSIDE RANGE          
REMARK 500     LEU J  19        22.1      L          L   OUTSIDE RANGE          
REMARK 500     VAL J 115        24.3      L          L   OUTSIDE RANGE          
REMARK 500     LEU K  19        21.3      L          L   OUTSIDE RANGE          
REMARK 500     VAL K 115        24.1      L          L   OUTSIDE RANGE          
REMARK 500     LEU L  19        21.5      L          L   OUTSIDE RANGE          
REMARK 500     VAL L 115        23.9      L          L   OUTSIDE RANGE          
REMARK 500                                                                      
REMARK 500 REMARK: NULL                                                         
REMARK 620                                                                      
REMARK 620 METAL COORDINATION                                                   
REMARK 620  (M=MODEL NUMBER; RES=RESIDUE NAME; C=CHAIN IDENTIFIER;              
REMARK 620  SSEQ=SEQUENCE NUMBER; I=INSERTION CODE):                            
REMARK 620                                                                      
REMARK 620 COORDINATION ANGLES FOR:  M RES CSSEQI METAL                         
REMARK 620                             FE2 A 300  FE                            
REMARK 620 N RES CSSEQI ATOM                                                    
REMARK 620 1 GLU A  18   OE1                                                    
REMARK 620 2 GLU A  18   OE2  56.6                                              
REMARK 620 3 GLU A  51   OE2  88.3 143.5                                        
REMARK 620 4 HIS A  54   ND1 108.0 100.5  79.8                                  
REMARK 620 5 GLU A 127   OE1 146.4  92.9 123.6  89.7                            
REMARK 620 N                    1     2     3     4                             
REMARK 620                                                                      
REMARK 620 COORDINATION ANGLES FOR:  M RES CSSEQI METAL                         
REMARK 620                             FE2 A 400  FE                            
REMARK 620 N RES CSSEQI ATOM                                                    
REMARK 620 1 HIS A  46   NE2                                                    
REMARK 620 2 ASP A  50   OD2 101.9                                              
REMARK 620 N                    1                                               
REMARK 620                                                                      
REMARK 620 COORDINATION ANGLES FOR:  M RES CSSEQI METAL                         
REMARK 620                             FE2 A 301  FE                            
REMARK 620 N RES CSSEQI ATOM                                                    
REMARK 620 1 GLU A  51   OE1                                                    
REMARK 620 2 GLU A  94   OE1 148.4                                              
REMARK 620 3 GLU A  94   OE2  97.7  54.5                                        
REMARK 620 4 GLU A 127   OE2 124.7  85.9 136.7                                  
REMARK 620 5 HIS A 130   ND1  94.5  98.0  86.6  81.9                            
REMARK 620 N                    1     2     3     4                             
REMARK 620                                                                      
REMARK 620 COORDINATION ANGLES FOR:  M RES CSSEQI METAL                         
REMARK 620                             HEM B 200  FE                            
REMARK 620 N RES CSSEQI ATOM                                                    
REMARK 620 1 MET A  52   SD                                                     
REMARK 620 2 MET B  52   SD  174.2                                              
REMARK 620 N                    1                                               
REMARK 620                                                                      
REMARK 620 COORDINATION ANGLES FOR:  M RES CSSEQI METAL                         
REMARK 620                             FE2 B 300  FE                            
REMARK 620 N RES CSSEQI ATOM                                                    
REMARK 620 1 GLU B  18   OE1                                                    
REMARK 620 2 GLU B  18   OE2  57.0                                              
REMARK 620 3 GLU B  51   OE2  88.8 144.1                                        
REMARK 620 4 HIS B  54   ND1 108.0 100.1  78.5                                  
REMARK 620 5 GLU B 127   OE1 147.8  93.4 122.2  88.1                            
REMARK 620 N                    1     2     3     4                             
REMARK 620                                                                      
REMARK 620 COORDINATION ANGLES FOR:  M RES CSSEQI METAL                         
REMARK 620                             FE2 B 400  FE                            
REMARK 620 N RES CSSEQI ATOM                                                    
REMARK 620 1 HIS B  46   NE2                                                    
REMARK 620 2 ASP B  50   OD2 102.6                                              
REMARK 620 N                    1                                               
REMARK 620                                                                      
REMARK 620 COORDINATION ANGLES FOR:  M RES CSSEQI METAL                         
REMARK 620                             FE2 B 301  FE                            
REMARK 620 N RES CSSEQI ATOM                                                    
REMARK 620 1 GLU B  51   OE1                                                    
REMARK 620 2 GLU B  94   OE1 149.6                                              
REMARK 620 3 GLU B  94   OE2  98.4  54.5                                        
REMARK 620 4 GLU B 127   OE2 125.6  84.2 134.6                                  
REMARK 620 5 HIS B 130   ND1  95.0  96.4  85.9  80.4                            
REMARK 620 N                    1     2     3     4                             
REMARK 620                                                                      
REMARK 620 COORDINATION ANGLES FOR:  M RES CSSEQI METAL                         
REMARK 620                             FE2 C 300  FE                            
REMARK 620 N RES CSSEQI ATOM                                                    
REMARK 620 1 GLU C  18   OE1                                                    
REMARK 620 2 GLU C  18   OE2  55.9                                              
REMARK 620 3 GLU C  51   OE2  88.1 142.4                                        
REMARK 620 4 HIS C  54   ND1 107.4 100.1  79.3                                  
REMARK 620 5 GLU C 127   OE1 146.8  93.7 123.7  89.5                            
REMARK 620 N                    1     2     3     4                             
REMARK 620                                                                      
REMARK 620 COORDINATION ANGLES FOR:  M RES CSSEQI METAL                         
REMARK 620                             FE2 C 400  FE                            
REMARK 620 N RES CSSEQI ATOM                                                    
REMARK 620 1 HIS C  46   NE2                                                    
REMARK 620 2 ASP C  50   OD2 102.0                                              
REMARK 620 N                    1                                               
REMARK 620                                                                      
REMARK 620 COORDINATION ANGLES FOR:  M RES CSSEQI METAL                         
REMARK 620                             FE2 C 301  FE                            
REMARK 620 N RES CSSEQI ATOM                                                    
REMARK 620 1 GLU C  51   OE1                                                    
REMARK 620 2 GLU C  94   OE1 147.5                                              
REMARK 620 3 GLU C  94   OE2  96.2  54.6                                        
REMARK 620 4 GLU C 127   OE2 126.5  85.5 135.9                                  
REMARK 620 5 HIS C 130   ND1  93.7  97.0  85.0  82.1                            
REMARK 620 N                    1     2     3     4                             
REMARK 620                                                                      
REMARK 620 COORDINATION ANGLES FOR:  M RES CSSEQI METAL                         
REMARK 620                             HEM D 200  FE                            
REMARK 620 N RES CSSEQI ATOM                                                    
REMARK 620 1 MET C  52   SD                                                     
REMARK 620 2 MET D  52   SD  161.1                                              
REMARK 620 N                    1                                               
REMARK 620                                                                      
REMARK 620 COORDINATION ANGLES FOR:  M RES CSSEQI METAL                         
REMARK 620                             FE2 D 300  FE                            
REMARK 620 N RES CSSEQI ATOM                                                    
REMARK 620 1 GLU D  18   OE1                                                    
REMARK 620 2 GLU D  18   OE2  56.0                                              
REMARK 620 3 GLU D  51   OE2  88.6 143.0                                        
REMARK 620 4 HIS D  54   ND1 108.2  99.4  80.3                                  
REMARK 620 5 GLU D 127   OE1 144.8  92.1 124.8  90.1                            
REMARK 620 N                    1     2     3     4                             
REMARK 620                                                                      
REMARK 620 COORDINATION ANGLES FOR:  M RES CSSEQI METAL                         
REMARK 620                             FE2 D 400  FE                            
REMARK 620 N RES CSSEQI ATOM                                                    
REMARK 620 1 HIS D  46   NE2                                                    
REMARK 620 2 ASP D  50   OD2 102.7                                              
REMARK 620 N                    1                                               
REMARK 620                                                                      
REMARK 620 COORDINATION ANGLES FOR:  M RES CSSEQI METAL                         
REMARK 620                             FE2 D 301  FE                            
REMARK 620 N RES CSSEQI ATOM                                                    
REMARK 620 1 GLU D  51   OE1                                                    
REMARK 620 2 GLU D  94   OE1 147.8                                              
REMARK 620 3 GLU D  94   OE2  96.6  54.2                                        
REMARK 620 4 GLU D 127   OE2 125.8  86.0 136.0                                  
REMARK 620 5 HIS D 130   ND1  93.6  96.8  85.4  81.5                            
REMARK 620 N                    1     2     3     4                             
REMARK 620                                                                      
REMARK 620 COORDINATION ANGLES FOR:  M RES CSSEQI METAL                         
REMARK 620                             FE2 E 300  FE                            
REMARK 620 N RES CSSEQI ATOM                                                    
REMARK 620 1 GLU E  18   OE1                                                    
REMARK 620 2 GLU E  18   OE2  56.3                                              
REMARK 620 3 GLU E  51   OE2  88.4 143.2                                        
REMARK 620 4 HIS E  54   ND1 108.3 100.0  79.9                                  
REMARK 620 5 GLU E 127   OE1 146.2  93.1 123.7  89.3                            
REMARK 620 N                    1     2     3     4                             
REMARK 620                                                                      
REMARK 620 COORDINATION ANGLES FOR:  M RES CSSEQI METAL                         
REMARK 620                             FE2 E 400  FE                            
REMARK 620 N RES CSSEQI ATOM                                                    
REMARK 620 1 HIS E  46   NE2                                                    
REMARK 620 2 ASP E  50   OD2 102.1                                              
REMARK 620 N                    1                                               
REMARK 620                                                                      
REMARK 620 COORDINATION ANGLES FOR:  M RES CSSEQI METAL                         
REMARK 620                             FE2 E 301  FE                            
REMARK 620 N RES CSSEQI ATOM                                                    
REMARK 620 1 GLU E  51   OE1                                                    
REMARK 620 2 GLU E  94   OE1 148.1                                              
REMARK 620 3 GLU E  94   OE2  96.9  54.2                                        
REMARK 620 4 GLU E 127   OE2 126.9  84.6 134.8                                  
REMARK 620 5 HIS E 130   ND1  94.2  95.9  85.0  81.4                            
REMARK 620 N                    1     2     3     4                             
REMARK 620                                                                      
REMARK 620 COORDINATION ANGLES FOR:  M RES CSSEQI METAL                         
REMARK 620                             HEM F 200  FE                            
REMARK 620 N RES CSSEQI ATOM                                                    
REMARK 620 1 MET E  52   SD                                                     
REMARK 620 2 MET F  52   SD  168.3                                              
REMARK 620 N                    1                                               
REMARK 620                                                                      
REMARK 620 COORDINATION ANGLES FOR:  M RES CSSEQI METAL                         
REMARK 620                             FE2 F 300  FE                            
REMARK 620 N RES CSSEQI ATOM                                                    
REMARK 620 1 GLU F  18   OE1                                                    
REMARK 620 2 GLU F  18   OE2  56.0                                              
REMARK 620 3 GLU F  51   OE2  88.1 142.9                                        
REMARK 620 4 HIS F  54   ND1 109.0 101.2  80.1                                  
REMARK 620 5 GLU F 127   OE1 145.9  93.5 123.6  90.3                            
REMARK 620 N                    1     2     3     4                             
REMARK 620                                                                      
REMARK 620 COORDINATION ANGLES FOR:  M RES CSSEQI METAL                         
REMARK 620                             FE2 F 400  FE                            
REMARK 620 N RES CSSEQI ATOM                                                    
REMARK 620 1 HIS F  46   NE2                                                    
REMARK 620 2 ASP F  50   OD2 102.0                                              
REMARK 620 N                    1                                               
REMARK 620                                                                      
REMARK 620 COORDINATION ANGLES FOR:  M RES CSSEQI METAL                         
REMARK 620                             FE2 F 301  FE                            
REMARK 620 N RES CSSEQI ATOM                                                    
REMARK 620 1 GLU F  51   OE1                                                    
REMARK 620 2 GLU F  94   OE1 147.5                                              
REMARK 620 3 GLU F  94   OE2  96.7  53.8                                        
REMARK 620 4 GLU F 127   OE2 127.7  84.4 134.3                                  
REMARK 620 5 HIS F 130   ND1  94.7  95.7  84.8  81.6                            
REMARK 620 N                    1     2     3     4                             
REMARK 620                                                                      
REMARK 620 COORDINATION ANGLES FOR:  M RES CSSEQI METAL                         
REMARK 620                             FE2 G 300  FE                            
REMARK 620 N RES CSSEQI ATOM                                                    
REMARK 620 1 GLU G  18   OE1                                                    
REMARK 620 2 GLU G  18   OE2  56.5                                              
REMARK 620 3 GLU G  51   OE2  87.9 142.7                                        
REMARK 620 4 HIS G  54   ND1 107.5 100.4  78.8                                  
REMARK 620 5 GLU G 127   OE1 147.4  93.8 123.3  89.5                            
REMARK 620 N                    1     2     3     4                             
REMARK 620                                                                      
REMARK 620 COORDINATION ANGLES FOR:  M RES CSSEQI METAL                         
REMARK 620                             FE2 G 400  FE                            
REMARK 620 N RES CSSEQI ATOM                                                    
REMARK 620 1 HIS G  46   NE2                                                    
REMARK 620 2 ASP G  50   OD2 102.5                                              
REMARK 620 N                    1                                               
REMARK 620                                                                      
REMARK 620 COORDINATION ANGLES FOR:  M RES CSSEQI METAL                         
REMARK 620                             FE2 G 301  FE                            
REMARK 620 N RES CSSEQI ATOM                                                    
REMARK 620 1 GLU G  51   OE1                                                    
REMARK 620 2 GLU G  94   OE1 147.7                                              
REMARK 620 3 GLU G  94   OE2  96.6  54.4                                        
REMARK 620 4 GLU G 127   OE2 126.3  85.4 136.0                                  
REMARK 620 5 HIS G 130   ND1  94.2  97.0  85.6  82.1                            
REMARK 620 N                    1     2     3     4                             
REMARK 620                                                                      
REMARK 620 COORDINATION ANGLES FOR:  M RES CSSEQI METAL                         
REMARK 620                             FE2 H 300  FE                            
REMARK 620 N RES CSSEQI ATOM                                                    
REMARK 620 1 GLU H  18   OE1                                                    
REMARK 620 2 GLU H  18   OE2  56.4                                              
REMARK 620 3 GLU H  51   OE2  88.4 143.2                                        
REMARK 620 4 HIS H  54   ND1 108.1 100.1  79.4                                  
REMARK 620 5 GLU H 127   OE1 146.6  93.1 123.6  89.0                            
REMARK 620 N                    1     2     3     4                             
REMARK 620                                                                      
REMARK 620 COORDINATION ANGLES FOR:  M RES CSSEQI METAL                         
REMARK 620                             FE2 H 400  FE                            
REMARK 620 N RES CSSEQI ATOM                                                    
REMARK 620 1 HIS H  46   NE2                                                    
REMARK 620 2 ASP H  50   OD2 102.3                                              
REMARK 620 N                    1                                               
REMARK 620                                                                      
REMARK 620 COORDINATION ANGLES FOR:  M RES CSSEQI METAL                         
REMARK 620                             FE2 H 301  FE                            
REMARK 620 N RES CSSEQI ATOM                                                    
REMARK 620 1 GLU H  51   OE1                                                    
REMARK 620 2 GLU H  94   OE1 148.1                                              
REMARK 620 3 GLU H  94   OE2  96.5  54.6                                        
REMARK 620 4 GLU H 127   OE2 126.1  85.3 135.8                                  
REMARK 620 5 HIS H 130   ND1  93.9  96.3  85.3  81.2                            
REMARK 620 N                    1     2     3     4                             
REMARK 620                                                                      
REMARK 620 COORDINATION ANGLES FOR:  M RES CSSEQI METAL                         
REMARK 620                             FE2 I 300  FE                            
REMARK 620 N RES CSSEQI ATOM                                                    
REMARK 620 1 GLU I  18   OE1                                                    
REMARK 620 2 GLU I  18   OE2  56.0                                              
REMARK 620 3 GLU I  51   OE2  88.9 143.4                                        
REMARK 620 4 HIS I  54   ND1 108.6  99.9  80.5                                  
REMARK 620 5 GLU I 127   OE1 144.6  92.1 124.5  90.3                            
REMARK 620 N                    1     2     3     4                             
REMARK 620                                                                      
REMARK 620 COORDINATION ANGLES FOR:  M RES CSSEQI METAL                         
REMARK 620                             FE2 I 400  FE                            
REMARK 620 N RES CSSEQI ATOM                                                    
REMARK 620 1 HIS I  46   NE2                                                    
REMARK 620 2 ASP I  50   OD2 102.5                                              
REMARK 620 N                    1                                               
REMARK 620                                                                      
REMARK 620 COORDINATION ANGLES FOR:  M RES CSSEQI METAL                         
REMARK 620                             FE2 I 301  FE                            
REMARK 620 N RES CSSEQI ATOM                                                    
REMARK 620 1 GLU I  51   OE1                                                    
REMARK 620 2 GLU I  94   OE1 148.2                                              
REMARK 620 3 GLU I  94   OE2  97.0  54.3                                        
REMARK 620 4 GLU I 127   OE2 125.9  85.5 135.6                                  
REMARK 620 5 HIS I 130   ND1  93.6  96.7  85.1  81.4                            
REMARK 620 N                    1     2     3     4                             
REMARK 620                                                                      
REMARK 620 COORDINATION ANGLES FOR:  M RES CSSEQI METAL                         
REMARK 620                             FE2 J 300  FE                            
REMARK 620 N RES CSSEQI ATOM                                                    
REMARK 620 1 GLU J  18   OE1                                                    
REMARK 620 2 GLU J  18   OE2  56.4                                              
REMARK 620 3 GLU J  51   OE2  88.5 143.4                                        
REMARK 620 4 HIS J  54   ND1 108.5 100.7  79.4                                  
REMARK 620 5 GLU J 127   OE1 147.1  93.7 122.8  89.0                            
REMARK 620 N                    1     2     3     4                             
REMARK 620                                                                      
REMARK 620 COORDINATION ANGLES FOR:  M RES CSSEQI METAL                         
REMARK 620                             FE2 J 400  FE                            
REMARK 620 N RES CSSEQI ATOM                                                    
REMARK 620 1 HIS J  46   NE2                                                    
REMARK 620 2 ASP J  50   OD2 101.8                                              
REMARK 620 N                    1                                               
REMARK 620                                                                      
REMARK 620 COORDINATION ANGLES FOR:  M RES CSSEQI METAL                         
REMARK 620                             FE2 J 301  FE                            
REMARK 620 N RES CSSEQI ATOM                                                    
REMARK 620 1 GLU J  51   OE1                                                    
REMARK 620 2 GLU J  94   OE1 147.4                                              
REMARK 620 3 GLU J  94   OE2  96.3  54.4                                        
REMARK 620 4 GLU J 127   OE2 127.4  84.7 134.7                                  
REMARK 620 5 HIS J 130   ND1  94.3  96.3  84.4  81.5                            
REMARK 620 N                    1     2     3     4                             
REMARK 620                                                                      
REMARK 620 COORDINATION ANGLES FOR:  M RES CSSEQI METAL                         
REMARK 620                             FE2 K 300  FE                            
REMARK 620 N RES CSSEQI ATOM                                                    
REMARK 620 1 GLU K  18   OE1                                                    
REMARK 620 2 GLU K  18   OE2  56.6                                              
REMARK 620 3 GLU K  51   OE2  88.3 143.5                                        
REMARK 620 4 HIS K  54   ND1 108.2 100.5  79.9                                  
REMARK 620 5 GLU K 127   OE1 146.2  92.8 123.7  89.8                            
REMARK 620 N                    1     2     3     4                             
REMARK 620                                                                      
REMARK 620 COORDINATION ANGLES FOR:  M RES CSSEQI METAL                         
REMARK 620                             FE2 K 400  FE                            
REMARK 620 N RES CSSEQI ATOM                                                    
REMARK 620 1 HIS K  46   NE2                                                    
REMARK 620 2 ASP K  50   OD2 101.6                                              
REMARK 620 N                    1                                               
REMARK 620                                                                      
REMARK 620 COORDINATION ANGLES FOR:  M RES CSSEQI METAL                         
REMARK 620                             FE2 K 301  FE                            
REMARK 620 N RES CSSEQI ATOM                                                    
REMARK 620 1 GLU K  51   OE1                                                    
REMARK 620 2 GLU K  94   OE1 149.1                                              
REMARK 620 3 GLU K  94   OE2  97.7  55.0                                        
REMARK 620 4 GLU K 127   OE2 124.0  86.1 137.0                                  
REMARK 620 5 HIS K 130   ND1  93.6  98.0  86.2  81.6                            
REMARK 620 N                    1     2     3     4                             
REMARK 620                                                                      
REMARK 620 COORDINATION ANGLES FOR:  M RES CSSEQI METAL                         
REMARK 620                             HEM L 200  FE                            
REMARK 620 N RES CSSEQI ATOM                                                    
REMARK 620 1 MET K  52   SD                                                     
REMARK 620 2 MET L  52   SD  172.4                                              
REMARK 620 N                    1                                               
REMARK 620                                                                      
REMARK 620 COORDINATION ANGLES FOR:  M RES CSSEQI METAL                         
REMARK 620                             FE2 L 300  FE                            
REMARK 620 N RES CSSEQI ATOM                                                    
REMARK 620 1 GLU L  18   OE1                                                    
REMARK 620 2 GLU L  18   OE2  57.3                                              
REMARK 620 3 GLU L  51   OE2  89.1 144.9                                        
REMARK 620 4 HIS L  54   ND1 109.0 101.0  79.1                                  
REMARK 620 5 GLU L 127   OE1 147.5  93.3 121.7  88.5                            
REMARK 620 N                    1     2     3     4                             
REMARK 620                                                                      
REMARK 620 COORDINATION ANGLES FOR:  M RES CSSEQI METAL                         
REMARK 620                             FE2 L 400  FE                            
REMARK 620 N RES CSSEQI ATOM                                                    
REMARK 620 1 HIS L  46   NE2                                                    
REMARK 620 2 ASP L  50   OD2 102.0                                              
REMARK 620 N                    1                                               
REMARK 620                                                                      
REMARK 620 COORDINATION ANGLES FOR:  M RES CSSEQI METAL                         
REMARK 620                             FE2 L 301  FE                            
REMARK 620 N RES CSSEQI ATOM                                                    
REMARK 620 1 GLU L  51   OE1                                                    
REMARK 620 2 GLU L  94   OE1 148.5                                              
REMARK 620 3 GLU L  94   OE2  97.5  54.5                                        
REMARK 620 4 GLU L 127   OE2 126.1  84.6 135.4                                  
REMARK 620 5 HIS L 130   ND1  94.9  96.7  85.8  81.6                            
REMARK 620 N                    1     2     3     4                             
REMARK 650                                                                      
REMARK 650 HELIX                                                                
REMARK 650 DETERMINATION METHOD: AUTHOR                                         
REMARK 800                                                                      
REMARK 800 SITE                                                                 
REMARK 800 SITE_IDENTIFIER: AC1                                                 
REMARK 800 EVIDENCE_CODE: SOFTWARE                                              
REMARK 800 SITE_DESCRIPTION: BINDING SITE FOR RESIDUE SO4 A 250                 
REMARK 800 SITE_IDENTIFIER: AC2                                                 
REMARK 800 EVIDENCE_CODE: SOFTWARE                                              
REMARK 800 SITE_DESCRIPTION: BINDING SITE FOR RESIDUE FE2 A 300                 
REMARK 800 SITE_IDENTIFIER: AC3                                                 
REMARK 800 EVIDENCE_CODE: SOFTWARE                                              
REMARK 800 SITE_DESCRIPTION: BINDING SITE FOR RESIDUE FE2 A 301                 
REMARK 800 SITE_IDENTIFIER: AC4                                                 
REMARK 800 EVIDENCE_CODE: SOFTWARE                                              
REMARK 800 SITE_DESCRIPTION: BINDING SITE FOR RESIDUE FE2 A 400                 
REMARK 800 SITE_IDENTIFIER: AC5                                                 
REMARK 800 EVIDENCE_CODE: SOFTWARE                                              
REMARK 800 SITE_DESCRIPTION: BINDING SITE FOR RESIDUE SO4 A 401                 
REMARK 800 SITE_IDENTIFIER: AC6                                                 
REMARK 800 EVIDENCE_CODE: SOFTWARE                                              
REMARK 800 SITE_DESCRIPTION: BINDING SITE FOR RESIDUE SO4 B 250                 
REMARK 800 SITE_IDENTIFIER: AC7                                                 
REMARK 800 EVIDENCE_CODE: SOFTWARE                                              
REMARK 800 SITE_DESCRIPTION: BINDING SITE FOR RESIDUE FE2 B 300                 
REMARK 800 SITE_IDENTIFIER: AC8                                                 
REMARK 800 EVIDENCE_CODE: SOFTWARE                                              
REMARK 800 SITE_DESCRIPTION: BINDING SITE FOR RESIDUE FE2 B 301                 
REMARK 800 SITE_IDENTIFIER: AC9                                                 
REMARK 800 EVIDENCE_CODE: SOFTWARE                                              
REMARK 800 SITE_DESCRIPTION: BINDING SITE FOR RESIDUE FE2 B 400                 
REMARK 800 SITE_IDENTIFIER: BC1                                                 
REMARK 800 EVIDENCE_CODE: SOFTWARE                                              
REMARK 800 SITE_DESCRIPTION: BINDING SITE FOR RESIDUE SO4 B 401                 
REMARK 800 SITE_IDENTIFIER: BC2                                                 
REMARK 800 EVIDENCE_CODE: SOFTWARE                                              
REMARK 800 SITE_DESCRIPTION: BINDING SITE FOR RESIDUE HEM B 200                 
REMARK 800 SITE_IDENTIFIER: BC3                                                 
REMARK 800 EVIDENCE_CODE: SOFTWARE                                              
REMARK 800 SITE_DESCRIPTION: BINDING SITE FOR RESIDUE SO4 C 250                 
REMARK 800 SITE_IDENTIFIER: BC4                                                 
REMARK 800 EVIDENCE_CODE: SOFTWARE                                              
REMARK 800 SITE_DESCRIPTION: BINDING SITE FOR RESIDUE FE2 C 300                 
REMARK 800 SITE_IDENTIFIER: BC5                                                 
REMARK 800 EVIDENCE_CODE: SOFTWARE                                              
REMARK 800 SITE_DESCRIPTION: BINDING SITE FOR RESIDUE FE2 C 301                 
REMARK 800 SITE_IDENTIFIER: BC6                                                 
REMARK 800 EVIDENCE_CODE: SOFTWARE                                              
REMARK 800 SITE_DESCRIPTION: BINDING SITE FOR RESIDUE FE2 C 400                 
REMARK 800 SITE_IDENTIFIER: BC7                                                 
REMARK 800 EVIDENCE_CODE: SOFTWARE                                              
REMARK 800 SITE_DESCRIPTION: BINDING SITE FOR RESIDUE SO4 D 250                 
REMARK 800 SITE_IDENTIFIER: BC8                                                 
REMARK 800 EVIDENCE_CODE: SOFTWARE                                              
REMARK 800 SITE_DESCRIPTION: BINDING SITE FOR RESIDUE FE2 D 300                 
REMARK 800 SITE_IDENTIFIER: BC9                                                 
REMARK 800 EVIDENCE_CODE: SOFTWARE                                              
REMARK 800 SITE_DESCRIPTION: BINDING SITE FOR RESIDUE FE2 D 301                 
REMARK 800 SITE_IDENTIFIER: CC1                                                 
REMARK 800 EVIDENCE_CODE: SOFTWARE                                              
REMARK 800 SITE_DESCRIPTION: BINDING SITE FOR RESIDUE FE2 D 400                 
REMARK 800 SITE_IDENTIFIER: CC2                                                 
REMARK 800 EVIDENCE_CODE: SOFTWARE                                              
REMARK 800 SITE_DESCRIPTION: BINDING SITE FOR RESIDUE HEM D 200                 
REMARK 800 SITE_IDENTIFIER: CC3                                                 
REMARK 800 EVIDENCE_CODE: SOFTWARE                                              
REMARK 800 SITE_DESCRIPTION: BINDING SITE FOR RESIDUE SO4 E 250                 
REMARK 800 SITE_IDENTIFIER: CC4                                                 
REMARK 800 EVIDENCE_CODE: SOFTWARE                                              
REMARK 800 SITE_DESCRIPTION: BINDING SITE FOR RESIDUE FE2 E 300                 
REMARK 800 SITE_IDENTIFIER: CC5                                                 
REMARK 800 EVIDENCE_CODE: SOFTWARE                                              
REMARK 800 SITE_DESCRIPTION: BINDING SITE FOR RESIDUE FE2 E 301                 
REMARK 800 SITE_IDENTIFIER: CC6                                                 
REMARK 800 EVIDENCE_CODE: SOFTWARE                                              
REMARK 800 SITE_DESCRIPTION: BINDING SITE FOR RESIDUE FE2 E 400                 
REMARK 800 SITE_IDENTIFIER: CC7                                                 
REMARK 800 EVIDENCE_CODE: SOFTWARE                                              
REMARK 800 SITE_DESCRIPTION: BINDING SITE FOR RESIDUE SO4 F 250                 
REMARK 800 SITE_IDENTIFIER: CC8                                                 
REMARK 800 EVIDENCE_CODE: SOFTWARE                                              
REMARK 800 SITE_DESCRIPTION: BINDING SITE FOR RESIDUE FE2 F 300                 
REMARK 800 SITE_IDENTIFIER: CC9                                                 
REMARK 800 EVIDENCE_CODE: SOFTWARE                                              
REMARK 800 SITE_DESCRIPTION: BINDING SITE FOR RESIDUE FE2 F 301                 
REMARK 800 SITE_IDENTIFIER: DC1                                                 
REMARK 800 EVIDENCE_CODE: SOFTWARE                                              
REMARK 800 SITE_DESCRIPTION: BINDING SITE FOR RESIDUE FE2 F 400                 
REMARK 800 SITE_IDENTIFIER: DC2                                                 
REMARK 800 EVIDENCE_CODE: SOFTWARE                                              
REMARK 800 SITE_DESCRIPTION: BINDING SITE FOR RESIDUE SO4 F 401                 
REMARK 800 SITE_IDENTIFIER: DC3                                                 
REMARK 800 EVIDENCE_CODE: SOFTWARE                                              
REMARK 800 SITE_DESCRIPTION: BINDING SITE FOR RESIDUE HEM F 200                 
REMARK 800 SITE_IDENTIFIER: DC4                                                 
REMARK 800 EVIDENCE_CODE: SOFTWARE                                              
REMARK 800 SITE_DESCRIPTION: BINDING SITE FOR RESIDUE SO4 G 250                 
REMARK 800 SITE_IDENTIFIER: DC5                                                 
REMARK 800 EVIDENCE_CODE: SOFTWARE                                              
REMARK 800 SITE_DESCRIPTION: BINDING SITE FOR RESIDUE FE2 G 300                 
REMARK 800 SITE_IDENTIFIER: DC6                                                 
REMARK 800 EVIDENCE_CODE: SOFTWARE                                              
REMARK 800 SITE_DESCRIPTION: BINDING SITE FOR RESIDUE FE2 G 301                 
REMARK 800 SITE_IDENTIFIER: DC7                                                 
REMARK 800 EVIDENCE_CODE: SOFTWARE                                              
REMARK 800 SITE_DESCRIPTION: BINDING SITE FOR RESIDUE FE2 G 400                 
REMARK 800 SITE_IDENTIFIER: DC8                                                 
REMARK 800 EVIDENCE_CODE: SOFTWARE                                              
REMARK 800 SITE_DESCRIPTION: BINDING SITE FOR RESIDUE SO4 G 401                 
REMARK 800 SITE_IDENTIFIER: DC9                                                 
REMARK 800 EVIDENCE_CODE: SOFTWARE                                              
REMARK 800 SITE_DESCRIPTION: BINDING SITE FOR RESIDUE HEM G 200                 
REMARK 800 SITE_IDENTIFIER: EC1                                                 
REMARK 800 EVIDENCE_CODE: SOFTWARE                                              
REMARK 800 SITE_DESCRIPTION: BINDING SITE FOR RESIDUE SO4 H 250                 
REMARK 800 SITE_IDENTIFIER: EC2                                                 
REMARK 800 EVIDENCE_CODE: SOFTWARE                                              
REMARK 800 SITE_DESCRIPTION: BINDING SITE FOR RESIDUE FE2 H 300                 
REMARK 800 SITE_IDENTIFIER: EC3                                                 
REMARK 800 EVIDENCE_CODE: SOFTWARE                                              
REMARK 800 SITE_DESCRIPTION: BINDING SITE FOR RESIDUE FE2 H 301                 
REMARK 800 SITE_IDENTIFIER: EC4                                                 
REMARK 800 EVIDENCE_CODE: SOFTWARE                                              
REMARK 800 SITE_DESCRIPTION: BINDING SITE FOR RESIDUE FE2 H 400                 
REMARK 800 SITE_IDENTIFIER: EC5                                                 
REMARK 800 EVIDENCE_CODE: SOFTWARE                                              
REMARK 800 SITE_DESCRIPTION: BINDING SITE FOR RESIDUE SO4 I 250                 
REMARK 800 SITE_IDENTIFIER: EC6                                                 
REMARK 800 EVIDENCE_CODE: SOFTWARE                                              
REMARK 800 SITE_DESCRIPTION: BINDING SITE FOR RESIDUE FE2 I 300                 
REMARK 800 SITE_IDENTIFIER: EC7                                                 
REMARK 800 EVIDENCE_CODE: SOFTWARE                                              
REMARK 800 SITE_DESCRIPTION: BINDING SITE FOR RESIDUE FE2 I 301                 
REMARK 800 SITE_IDENTIFIER: EC8                                                 
REMARK 800 EVIDENCE_CODE: SOFTWARE                                              
REMARK 800 SITE_DESCRIPTION: BINDING SITE FOR RESIDUE FE2 I 400                 
REMARK 800 SITE_IDENTIFIER: EC9                                                 
REMARK 800 EVIDENCE_CODE: SOFTWARE                                              
REMARK 800 SITE_DESCRIPTION: BINDING SITE FOR RESIDUE HEM I 200                 
REMARK 800 SITE_IDENTIFIER: FC1                                                 
REMARK 800 EVIDENCE_CODE: SOFTWARE                                              
REMARK 800 SITE_DESCRIPTION: BINDING SITE FOR RESIDUE SO4 J 250                 
REMARK 800 SITE_IDENTIFIER: FC2                                                 
REMARK 800 EVIDENCE_CODE: SOFTWARE                                              
REMARK 800 SITE_DESCRIPTION: BINDING SITE FOR RESIDUE FE2 J 300                 
REMARK 800 SITE_IDENTIFIER: FC3                                                 
REMARK 800 EVIDENCE_CODE: SOFTWARE                                              
REMARK 800 SITE_DESCRIPTION: BINDING SITE FOR RESIDUE FE2 J 301                 
REMARK 800 SITE_IDENTIFIER: FC4                                                 
REMARK 800 EVIDENCE_CODE: SOFTWARE                                              
REMARK 800 SITE_DESCRIPTION: BINDING SITE FOR RESIDUE FE2 J 400                 
REMARK 800 SITE_IDENTIFIER: FC5                                                 
REMARK 800 EVIDENCE_CODE: SOFTWARE                                              
REMARK 800 SITE_DESCRIPTION: BINDING SITE FOR RESIDUE SO4 K 250                 
REMARK 800 SITE_IDENTIFIER: FC6                                                 
REMARK 800 EVIDENCE_CODE: SOFTWARE                                              
REMARK 800 SITE_DESCRIPTION: BINDING SITE FOR RESIDUE FE2 K 300                 
REMARK 800 SITE_IDENTIFIER: FC7                                                 
REMARK 800 EVIDENCE_CODE: SOFTWARE                                              
REMARK 800 SITE_DESCRIPTION: BINDING SITE FOR RESIDUE FE2 K 301                 
REMARK 800 SITE_IDENTIFIER: FC8                                                 
REMARK 800 EVIDENCE_CODE: SOFTWARE                                              
REMARK 800 SITE_DESCRIPTION: BINDING SITE FOR RESIDUE FE2 K 400                 
REMARK 800 SITE_IDENTIFIER: FC9                                                 
REMARK 800 EVIDENCE_CODE: SOFTWARE                                              
REMARK 800 SITE_DESCRIPTION: BINDING SITE FOR RESIDUE SO4 L 250                 
REMARK 800 SITE_IDENTIFIER: GC1                                                 
REMARK 800 EVIDENCE_CODE: SOFTWARE                                              
REMARK 800 SITE_DESCRIPTION: BINDING SITE FOR RESIDUE FE2 L 300                 
REMARK 800 SITE_IDENTIFIER: GC2                                                 
REMARK 800 EVIDENCE_CODE: SOFTWARE                                              
REMARK 800 SITE_DESCRIPTION: BINDING SITE FOR RESIDUE FE2 L 301                 
REMARK 800 SITE_IDENTIFIER: GC3                                                 
REMARK 800 EVIDENCE_CODE: SOFTWARE                                              
REMARK 800 SITE_DESCRIPTION: BINDING SITE FOR RESIDUE FE2 L 400                 
REMARK 800 SITE_IDENTIFIER: GC4                                                 
REMARK 800 EVIDENCE_CODE: SOFTWARE                                              
REMARK 800 SITE_DESCRIPTION: BINDING SITE FOR RESIDUE HEM L 200                 
REMARK 900                                                                      
REMARK 900 RELATED ENTRIES                                                      
REMARK 900 RELATED ID: 3E1J   RELATED DB: PDB                                   
REMARK 900 RELATED ID: 3E1L   RELATED DB: PDB                                   
REMARK 900 RELATED ID: 3E1N   RELATED DB: PDB                                   
REMARK 900 RELATED ID: 3E1O   RELATED DB: PDB                                   
REMARK 900 RELATED ID: 3E1P   RELATED DB: PDB                                   
REMARK 900 RELATED ID: 3E1Q   RELATED DB: PDB                                   
DBREF  3E1M A    1   158  UNP    P0ABD3   BFR_ECOLI        1    158             
DBREF  3E1M B    1   158  UNP    P0ABD3   BFR_ECOLI        1    158             
DBREF  3E1M C    1   158  UNP    P0ABD3   BFR_ECOLI        1    158             
DBREF  3E1M D    1   158  UNP    P0ABD3   BFR_ECOLI        1    158             
DBREF  3E1M E    1   158  UNP    P0ABD3   BFR_ECOLI        1    158             
DBREF  3E1M F    1   158  UNP    P0ABD3   BFR_ECOLI        1    158             
DBREF  3E1M G    1   158  UNP    P0ABD3   BFR_ECOLI        1    158             
DBREF  3E1M H    1   158  UNP    P0ABD3   BFR_ECOLI        1    158             
DBREF  3E1M I    1   158  UNP    P0ABD3   BFR_ECOLI        1    158             
DBREF  3E1M J    1   158  UNP    P0ABD3   BFR_ECOLI        1    158             
DBREF  3E1M K    1   158  UNP    P0ABD3   BFR_ECOLI        1    158             
DBREF  3E1M L    1   158  UNP    P0ABD3   BFR_ECOLI        1    158             
CRYST1  207.972  207.972  142.878  90.00  90.00  90.00 P 42 21 2    96   
ATOM      1  N   GLU A  18    -100.946 -53.042  -9.272  1.00  9.10
ATOM      2  CA  GLU A  18     -99.654 -53.092  -8.624  1.00  9.55
ATOM      3  C   GLU A  18     -99.844 -53.121  -7.129  1.00  9.21
ATOM      4  O   GLU A  18     -99.202 -53.897  -6.417  1.00  9.61
ATOM      5  CB  GLU A  18     -98.785 -51.894  -8.993  1.00  9.84
ATOM      6  CG  GLU A  18     -98.324 -51.857 -10.410  1.00 12.73
ATOM      7  CD  GLU A  18     -97.684 -53.138 -10.878  1.00 14.79
ATOM      8  OE1 GLU A  18     -97.215 -53.907 -10.024  1.00 15.68
ATOM      9  OE2 GLU A  18     -97.634 -53.377 -12.104  1.00 15.50
ATOM     10  N   GLU A  51     -92.950 -54.903  -7.554  1.00  7.15
ATOM     11  CA  GLU A  51     -94.252 -54.296  -7.686  1.00  7.70
ATOM     12  C   GLU A  51     -94.279 -52.866  -7.193  1.00  7.11
ATOM     13  O   GLU A  51     -94.986 -52.037  -7.737  1.00  6.68
ATOM     14  CB  GLU A  51     -95.263 -55.098  -6.889  1.00  8.70
ATOM     15  CG  GLU A  51     -95.897 -56.356  -7.531  1.00 11.21
ATOM     16  CD  GLU A  51     -95.467 -56.744  -8.936  1.00 12.44
ATOM     17  OE1 GLU A  51     -95.678 -57.906  -9.284  1.00 13.53
ATOM     18  OE2 GLU A  51     -94.976 -55.917  -9.715  1.00 14.25
ATOM     19  N   HIS A  54     -92.822 -50.701  -9.784  1.00  6.69
ATOM     20  CA  HIS A  54     -93.831 -50.504 -10.786  1.00  6.97
ATOM     21  C   HIS A  54     -94.810 -49.414 -10.400  1.00  6.17
ATOM     22  O   HIS A  54     -95.063 -48.485 -11.185  1.00  5.74
ATOM     23  CB  HIS A  54     -94.566 -51.803 -11.064  1.00  7.80
ATOM     24  CG  HIS A  54     -93.730 -52.824 -11.760  1.00 10.47
ATOM     25  ND1 HIS A  54     -94.082 -54.153 -11.816  1.00 12.58
ATOM     26  CD2 HIS A  54     -92.549 -52.715 -12.408  1.00 12.22
ATOM     27  CE1 HIS A  54     -93.156 -54.816 -12.480  1.00 13.38
ATOM     28  NE2 HIS A  54     -92.218 -53.965 -12.853  1.00 10.92
ATOM     29  N   GLU A  94    -101.086 -62.209 -11.518  1.00  6.62
ATOM     30  CA  GLU A  94    -100.107 -61.799 -12.521  1.00  7.10
ATOM     31  C   GLU A  94    -100.726 -61.859 -13.916  1.00  6.81
ATOM     32  O   GLU A  94    -100.617 -60.921 -14.693  1.00  7.02
ATOM     33  CB  GLU A  94     -98.878 -62.678 -12.446  1.00  7.09
ATOM     34  CG  GLU A  94     -98.032 -62.455 -11.235  1.00 10.14
ATOM     35  CD  GLU A  94     -97.148 -61.248 -11.336  1.00 13.99
ATOM     36  OE1 GLU A  94     -97.091 -60.641 -12.408  1.00 16.14
ATOM     37  OE2 GLU A  94     -96.491 -60.885 -10.350  1.00 15.87
ATOM     38  N   GLU A 127     -93.317 -58.597 -15.653  1.00  7.26
ATOM     39  CA  GLU A 127     -94.447 -59.412 -15.207  1.00  7.85
ATOM     40  C   GLU A 127     -94.313 -60.792 -15.745  1.00  7.29
ATOM     41  O   GLU A 127     -94.464 -61.756 -15.040  1.00  7.58
ATOM     42  CB  GLU A 127     -95.794 -58.843 -15.638  1.00  8.00
ATOM     43  CG  GLU A 127     -96.082 -57.405 -15.157  1.00 12.09
ATOM     44  CD  GLU A 127     -95.902 -57.143 -13.663  1.00 12.67
ATOM     45  OE1 GLU A 127     -96.079 -55.987 -13.278  1.00 12.09
ATOM     46  OE2 GLU A 127     -95.581 -58.058 -12.872  1.00 14.58
ATOM     47  N   HIS A 130     -92.175 -62.699 -13.573  1.00  6.48
ATOM     48  CA  HIS A 130     -92.837 -63.147 -12.361  1.00  7.66
ATOM     49  C   HIS A 130     -93.684 -64.352 -12.711  1.00  7.19
ATOM     50  O   HIS A 130     -93.704 -65.339 -11.983  1.00  7.79
ATOM     51  CB  HIS A 130     -93.775 -62.090 -11.788  1.00  8.83
ATOM     52  CG  HIS A 130     -93.122 -60.798 -11.382  1.00 13.13
ATOM     53  ND1 HIS A 130     -93.825 -59.605 -11.326  1.00 14.74
ATOM     54  CD2 HIS A 130     -91.854 -60.507 -10.992  1.00 15.18
ATOM     55  CE1 HIS A 130     -93.014 -58.641 -10.930  1.00 15.55
ATOM     56  NE2 HIS A 130     -91.817 -59.163 -10.710  1.00 15.70
HETATM   57 FE   FE2 A 300     -96.127 -55.153 -11.408  1.00 20.84
HETATM   58 FE   FE2 A 301     -95.994 -58.851 -11.134  1.00 30.62
HETATM   59  O   HOH A 403     -98.541 -53.082 -14.367  1.00  2.00
HETATM   60  O   HOH A 406     -99.023 -58.626 -14.113  1.00  7.42
HETATM   61  O   HOH A 412     -98.834 -61.272  -8.200  1.00  2.00
HETATM   62  O   HOH A 413     -98.427 -58.628 -10.729  1.00  2.54
CONECT   57    8    8   18   25              
CONECT   57   45                             
CONECT   58   17   37   37   46              
CONECT   58   53                             
SPDBVT        1.0000000000         0.0000000000         0.0000000000 
SPDBVT        0.0000000000         1.0000000000         0.0000000000 
SPDBVT        0.0000000000         0.0000000000         1.0000000000 
SPDBVT        0.0000000000         0.0000000000         0.0000000000 
SPDBVT        0.0000000000         0.0000000000         0.0000000000 
SPDBVV default;
SPDBVV     31.249445036575    1134.256363923542      20.000000000000
SPDBVV        0.0530679652        -0.9941475375         0.0940981646 
SPDBVV       -0.9277194248        -0.0142160629         0.3730074698 
SPDBVV       -0.3694867522        -0.1070914426        -0.9230443992 
SPDBVV      -96.1270000000       -55.1530000000       -11.4080000000 
SPDBVV       -2.8618792572         0.1383064325         0.0000000000 
SPDBVf 23 23 23 23 23 23 55 55 23 23 23 23
SPDBVo 57d FE2
SPDBVo 58d FE2
SPDBVl 1.00 1.00 1.00 1.00 1.00 1.00 1.00 1.00 1.00 1.00 1.00 1.00 
SPDBVl 1.00 1.00 1.00 1.00 1.00 1.00 1.00 1.00 1.00 1.00 1.00 1.00 
SPDBVl 1.00 1.00 1.00 1.00 1.00 1.00 1.00 1.00 1.00 1.00 1.00 1.00 
SPDBVb 0.00 0.00 0.20
SPDBVg    64    64    64    64    64    64    64    64    64    64
SPDBVg    64    64    64    64    64    64    64    64    64    64
SPDBVg    64    64    64    64    64    64    64    64    64    64
SPDBVg    64    64    64    64    64    64    64    64    64    64
SPDBVg    64    64    64    64    64    64    64    64    64    64
SPDBVg    64    64    64    64    64    64    64    64    64    64
SPDBVg    64    64    64    64    64    64    64    64    64    64
SPDBVg    64    64    64    64    64    64    64    64    64    64
SPDBVg    64    64    64    64    64    64    64    64    64    64
SPDBVg    64    64    64    64    64    64    64    64    64    64
SPDBVg    64    64    64    64    64    64    64    64    64    64
SPDBVg    64    64    64    64    64    64    64    64    64    64
SPDBVg    64    64    64    64    64    64    64    64    64    64
SPDBVg    64    64    64    64    64    64    64    64    64    64
SPDBVg    64    64    64    64    64    64    64    64    64    64
SPDBVg    64    64    64    64    64    64    64    64    64    64
SPDBVg    64    64    64    64    64    64    64    64    64    64
SPDBVg    64    64    64    64    64    64    64    64    64    64
SPDBVg    64    64    64    64    64    64    64    64
SPDBVi        1 1 1 0 1 0 1 1 0 1 0 1 1 0  0
SPDBVp      562
END
